# Supplementary material for: Prediction error processing and sharpening of expected information across the face-processing hierarchy
Source: Nat Commun. 2024 Apr 22;15:3407. doi: 10.1038/s41467-024-47749-9 (PMC11035707; doi:10.1038/s41467-024-47749-9)
Supplement: Supplementary file 4 — Source Data [file 41467_2024_47749_MOESM4_ESM.zip]

Archive with 9 entries (9 files):
- Source_Data_Figure_2.xlsx
- Source_Data_Figure_4a_to_b.zip
- Source_Data_Figure_4c_to_j.xlsx
- Source_Data_Figure_5.zip
- Source_Data_Supplementary_Figure_1.xlsx
- Source_Data_Supplementary_Figure_2.zip
- Source_Data_Supplementary_Figure_3.zip
- Source_Data_Supplementary_Figure_5.xlsx
- Source_Data_Supplementary_Results_Control_Indices.xlsx
