# Supplementary material for: Prediction error processing and sharpening of expected information across the face-processing hierarchy
Source: Nat Commun. 2024 Apr 22;15:3407. doi: 10.1038/s41467-024-47749-9 (PMC11035707; doi:10.1038/s41467-024-47749-9)
Supplement: Supplementary file 4 — Source Data [file 41467_2024_47749_MOESM4_ESM.zip › Source_Data_Figure_2.xlsx]

## Sheet: Tabelle1
Figure 2a
	sub	percentage	gender (1 = female, 2 = male)
	1	79.9478	1
	2	88.0209	1
	3	71.0938	2
	4	86.1978	1
	5	68.2291	1
	6	63.8022	2
	7	56.5103	1
	8	47.9166	2
	9	62.7603	1
	10	78.6459	2
	11	57.0312	2
	12	65.1041	1
	13	61.4584	1
	14	66.9272	1
	15	72.1353	1
	16	66.6666	2
	17	58.8541	2
	18	66.9272	1
	19	67.9688	2
	20	56.7709	1
	21	60.1562	1
	22	75.2603	1
	23	71.6147	2
	24	53.6459	1
	25	57.5522	1
	26	45.0522	1
	27	65.625	2
	28	71.875	1
	29	69.7916	2
	30	61.7188	1
	31	61.9791	1
	32	53.3853	1
	33	63.2812	1
	34	68.75	2
	35	64.3228	2
	36	85.1562	2
	37	72.3959	2
	38	75.2603	2
	39	67.1875	2
	40	69.7916	2
	41	72.3959	2
	42	66.9272	2
	43	60.1562	2
Figure 2b
	sub	match	mismatch	neutral	partial	gender (1 = female, 2 = male)
	1	652.434	701.515	642.082	675.271	1
	2	552.52	671.651	480.427	577.577	1
	3	589.114	729.803	573.458	688.548	2
	4	573.719	761.883	567.755	660.9	1
	5	542.846	701.774	534.664	703.267	1
	6	571.191	640.746	498.669	646.761	2
	7	552.022	719.359	453.504	684.722	1
	8	626.235	697.807	589.749	746.475	2
	9	592.293	758.38	492.067	742.26	1
	10	647.307	798.496	533.3	736.482	2
	11	671.574	762.091	584.628	820.792	2
	12	599.382	782.105	603.073	718.41	1
	13	494.986	647.442	453.442	625.853	1
	14	659.969	726.848	588.826	742.755	1
	15	645.994	811.446	589.898	749.185	1
	16	650.153	748.038	573.352	807.576	2
	17	605.223	736.6	523.5	727.717	2
	18	609.386	799.418	544.914	781.076	1
	19	562.754	708.025	513.023	708.234	2
	20	483.414	664.495	477.359	643.784	1
	21	563.447	675.247	561.377	715.172	1
	22	522.248	676.254	586.168	667.886	1
	23	600.239	773.292	609.397	740.98	2
	24	569.435	679.547	521.574	682.853	1
	25	521.723	655.655	514.619	671.958	1
	26	612.909	696.235	537.388	765.162	1
	27	650.81	761.427	510.139	768.574	2
	28	569.685	770.957	521.63	701.77	1
	29	602.384	755.478	583.05	758.623	2
	30	587.741	735.185	419.891	724.459	1
	31	625.369	716.94	571.59	761.439	1
	32	618.204	740.509	579.888	749.509	1
	33	540.452	657.789	514.624	692.127	1
	34	604.539	762.541	675.031	752.741	2
	35	540.106	699.161	545.677	708.188	2
	36	622.777	737.813	620.06	663.584	2
	37	540.49	702.132	478.509	639.868	2
	38	540.268	747.658	478.575	688.027	2
	39	658.866	854.617	614.342	774.781	2
	40	599.882	750.146	605.044	737.602	2
	41	588.071	731.993	580.217	754.076	2
	42	663.483	759.043	607.939	751.802	2
	43	590.932	677.621	496.68	731.738	2
Figure 2c
	sub	expected	unexpected	gender (1 = female, 2 = male)
	1	637.092	809.837	1
	2	544.444	814.487	1
	3	631.217	790.061	2
	4	623.452	837.134	1
	5	663.066	758.409	1
	6	632.577	658.291	2
	7	558.828	742.092	1
	8	724.407	745.855	2
	9	659.247	823.777	1
	10	698.018	825.973	2
	11	780.75	852.792	2
	12	653.161	806.658	1
	13	575.807	678.573	1
	14	711.881	759.145	1
	15	706.446	822.822	1
	16	775.846	852.901	2
	17	660.816	748.427	2
	18	735.329	864.454	1
	19	668.937	761.563	2
	20	560.132	704.287	1
	21	692.983	728.584	1
	22	636.602	745.701	1
	23	697.193	817.563	2
	24	646.953	716.95	1
	25	609.157	724.591	1
	26	749.576	770.041	1
	27	721.461	808.023	2
	28	643.369	816.345	1
	29	716.885	824.108	2
	30	663.548	767.869	1
	31	721.238	805.479	1
	32	700.329	785.476	1
	33	651.742	740.208	1
	34	704.851	811.771	2
	35	673.823	766.752	2
	36	634.571	772.333	2
	37	577.619	764.717	2
	38	641.994	795.849	2
	39	707.039	866.255	2
	40	695.841	817.526	2
	41	723.25	821.51	2
	42	698.054	830.691	2
	43	705.958	748.775	2
