# Supplementary material for: Prediction error processing and sharpening of expected information across the face-processing hierarchy
Source: Nat Commun. 2024 Apr 22;15:3407. doi: 10.1038/s41467-024-47749-9 (PMC11035707; doi:10.1038/s41467-024-47749-9)
Supplement: Supplementary file 4 — Source Data [file 41467_2024_47749_MOESM4_ESM.zip › Source_Data_Figure_4c_to_j.xlsx]

## Sheet: Tabelle1
Figure 4c
	sub	PE_VGG_Face	PE_VGG_16	Sharpening_VGG_Face	Sharpening_VGG_16	Input_VGG_Face	Input_VGG_16	gender (1 = female, 2 = male)
	1	0.124113	-0.0620567	0.0195035	-0.242908	-0.0159574	-0.191489	1
	2	-0.173759	-0.0478723	0.0673759	-0.115248	0.0141844	-0.0904255	1
	3	0.118794	0.131206	-0.0744681	0.147163	0.0567376	0.223404	2
	4	-0.0585106	-0.0762411	-0.0035461	0.260638	0.173759	0.413121	1
	5	0.212766	0.351064	0.0390071	-0.230496	0.0212766	0.0336879	1
	6	0.0336879	0.306738	-0.0212766	-0.035461	-0.0567376	0.0762411	2
	7	0.054078	-0.052305	0.0221631	0.0789007	0.0496454	0.0301418	1
	8	-0.0328014	0.0416667	0.0124113	-0.00620567	-0.0460993	0.0336879	2
	9	0.237589	-0.0443262	0.260638	0.0833333	0.148936	0.166667	1
	10	0.134752	0.196809	-0.129433	0.140071	-0.0230496	0.111702	2
	11	-0.0292553	-0.0948582	-0.156028	0.113475	-0.035461	0.0248227	2
	12	-0.0425532	-0.0443262	-0.0230496	0.0301418	-0.0212766	-0.0975177	1
	13	0.0478723	0.203901	-0.0833333	-0.235816	-0.141844	-0.132979	1
	14	0.171986	0.237589	0.0957447	0.0141844	0.14539	0.207447	1
	15	0.0177305	0.0319149	-0.0939716	0.0744681	-0.0762411	0.070922	1
	16	-0.0035461	0.0673759	-0.0514184	0.0576241	-0.0620567	0.113475	2
	17	-0.0390071	0.0868794	-0.120567	-0.0301418	-0.189716	0.0531915	2
	18	0.0301418	-0.0620567	-0.0780142	0.0514184	0.00886525	-0.0106383	1
	19	0.336879	0.203901	0.102837	-0.0531915	0.0904255	0.10461	2
	20	-0.125887	-0.0283688	-0.0496454	0.0780142	-0.136525	-0.0620567	1
	21	0.0195035	-0.070922	-0.0212766	0.0833333	0.0531915	0.070922	1
	22	0.0514184	-0.0319149	-0.0070922	-0.0124113	-0.0336879	-0.0478723	1
	23	0.0283688	0.338652	-0.072695	-0.0390071	-0.166667	-0.0035461	2
	24	-0.0274823	-0.128546	-0.0398936	-0.140957	-0.0319149	-0.182624	1
	25	0.0319149	0.132979	-0.164894	0.0620567	0.0567376	0.196809	1
	26	0.109043	-0.0452128	-0.0425532	-0.143617	0.0868794	0.0319149	1
	27	0.308511	0.251773	-0.0549645	-0.320922	-0.0159574	-0.120567	2
	28	-0.0319149	0.0567376	0.0407801	0.0195035	-0.111702	-0.0886525	1
	29	0.118794	0.0744681	-0.136525	-0.0921986	-0.0177305	0.0159574	2
	30	0.070922	-0.0407801	0.0177305	-0.0319149	0.0230496	-0.0939716	1
	31	0.0992908	0.0070922	-0.0248227	-0.195035	0.0248227	-0.218085	1
	32	0.0549645	0.265957	0.070922	-0.0514184	-0.0106383	0.239362	1
	33	-0.0124113	0.0921986	-0.0390071	-0.161348	-0.0762411	-0.132979	1
	34	0.0585106	0.0319149	-0.0549645	0.0336879	0.0443262	0.0886525	2
	35	-0.0319149	0.0195035	-0.0443262	-0.0319149	-0.0070922	0.0106383	2
	36	-0.0283688	-0.0762411	0.221631	-0.00886525	0.148936	0.0124113	2
	37	-0.0921986	0.335106	0.0567376	0.271277	0.0478723	0.285461	2
	38	-0.0815603	-0.202128	0.0638298	-0.131206	-0.0141844	-0.0549645	2
	39	-0.0797872	0.0478723	-0.0833333	0.102837	-0.102837	0.0443262	2
	40	-0.205674	0.117021	-0.0301418	-0.00886525	-0.148936	-0.072695	2
	41	0.0585106	0.333333	0.0212766	0.035461	-0.00886525	0.0691489	2
	42	0.221631	0.10461	0.0904255	0.035461	0.230496	0.125887	2
	43	0.143617	0.308511	0.180851	0	0.14539	0.281915	2
Figure 4d
	sub	PE_VGG_Face	PE_VGG_16	Sharpening_VGG_Face	Sharpening_VGG_16	Input_VGG_Face	Input_VGG_16	gender (1 = female, 2 = male)
	1	-0.00531915	-0.0939716	-0.0195035	-0.035461	-0.0115248	-0.0345745	1
	2	-0.257092	-0.189716	-0.0514184	0.035461	-0.176418	-0.176418	1
	3	0.179078	0.159574	0.0744681	0.0177305	0.0842199	0.119681	2
	4	0.134752	0.14539	0.120567	0.109929	0.0328014	0.100177	1
	5	0.205674	0.283688	0.072695	-0.216312	-0.0789007	-0.0966312	1
	6	0.163121	0.292553	0.10461	-0.166667	0.00265957	0.0310284	2
	7	0.0771277	-0.0221631	0.125	0.0363475	0.0842199	0.0664894	1
	8	-0.102837	-0.18883	-0.089539	0.210993	-0.139184	-0.109043	2
	9	0.147163	0.102837	-0.0602837	-0.0691489	0.0647163	-0.018617	1
	10	0.0070922	-0.0141844	0.0230496	0.0390071	0.000886525	0.0930851	2
	11	0.179965	0.160461	-0.125	-0.140957	0.0150709	0.00265957	2
	12	0.166667	0.140071	-0.0141844	-0.0602837	0.14273	0.10727	1
	13	0.0957447	0.0744681	0.101064	-0.0159574	0.000886525	-0.0345745	1
	14	-0.0106383	-0.0336879	-0.00177305	0.0744681	-0.0132979	-0.0576241	1
	15	0.221631	0.241135	0.0691489	0.0141844	-0.116135	-0.0824468	1
	16	0.0469858	0.0195035	0.0602837	0.0859929	-0.0398936	-0.0292553	2
	17	0.205674	0.257092	0.0283688	-0.20922	0.087766	0.137411	2
	18	0.0124113	0.00531915	0.0620567	0.0921986	-0.00265957	0.0381206	1
	19	0.306738	0.216312	0.0780142	-0.070922	0.171099	0.178191	2
	20	-0.0638298	-0.0904255	-0.10461	-0.0496454	-0.0913121	-0.0452128	1
	21	-0.0514184	0.175532	0.0106383	-0.269504	-0.0718085	-0.0913121	1
	22	0.0106383	0.037234	0.0390071	-0.0248227	-0.0363475	-0.018617	1
	23	0.175532	0.14539	0.0656028	0.0336879	0.0700355	0.0913121	2
	24	-0.0345745	-0.00797872	0.286348	0.25266	-0.0292553	-0.0345745	1
	25	0.14539	0.147163	-0.0212766	-0.101064	0.135638	0.123227	1
	26	0.0576241	0.114362	0.0593972	-0.174645	-0.0239362	0.0558511	1
	27	0.228723	0.26773	0.0248227	-0.12234	0.100177	0.14805	2
	28	0.221631	0.164894	0.0159574	-0.0319149	-0.0593972	-0.0487589	1
	29	0.0248227	0	-0.12766	-0.175532	-0.114362	-0.151596	2
	30	-0.0460993	0.0319149	0.0407801	0.0407801	0.016844	0.0576241	1
	31	0.0283688	-0.0106383	0.0443262	0.0904255	0.133865	0.112589	1
	32	0.0567376	-0.0070922	0.115248	0.0921986	0.105496	0.174645	1
	33	-0.0301418	0.0585106	-0.0762411	-0.0620567	-0.0753546	-0.0789007	1
	34	0.0638298	0.0106383	0.200355	0.22695	0.208333	0.179965	2
	35	0.0141844	0.159574	-0.101064	-0.241135	-0.0647163	-0.0842199	2
	36	-0.117021	-0.115248	0.070922	0.113475	-0.0966312	-0.0505319	2
	37	-0.0478723	0.0833333	-0.0336879	-0.0549645	0.0718085	0.0682624	2
	38	-0.0780142	-0.0496454	0.035461	-0.00177305	0.00620567	-0.052305	2
	39	-0.0904255	-0.136525	-0.0531915	0.0815603	0.00443262	0.054078	2
	40	0.035461	-0.0177305	0.0159574	0.0283688	-0.00620567	0.054078	2
	41	0.0975177	0.132979	0.113475	0.108156	0.0771277	0.119681	2
	42	0.0567376	0.0939716	-0.0691489	-0.171986	0.0700355	0.0824468	2
	43	-0.0531915	-0.0638298	0.106383	0.0549645	-0.0274823	-0.016844	2
Figure 4e
	sub	PE_VGG_Face	PE_VGG_16	Sharpening_VGG_Face	Sharpening_VGG_16	Input_VGG_Face	Input_VGG_16	gender (1 = female, 2 = male)
	1	-0.0141844	-0.210993	0.0797872	-0.214539	-0.0602837	-0.289007	1
	2	-0.237589	-0.00886525	-0.0602837	-0.132979	-0.0815603	-0.0886525	1
	3	0.109929	0.367021	-0.0691489	0.156028	-0.0319149	0.20922	2
	4	-0.0514184	-0.108156	0.0531915	-0.0478723	-0.0691489	-0.117021	1
	5	0.152482	0.340426	0.0673759	-0.27305	-0.0425532	-0.0762411	1
	6	-0.0336879	0.25	-0.0070922	-0.230496	-0.157801	-0.141844	2
	7	0.0718085	0.0647163	0.00443262	0.160461	0.0531915	0.129433	1
	8	-0.0611702	-0.153369	-0.00177305	0.114362	-0.0283688	-0.140071	2
	9	0.241135	0.0159574	0.0868794	-0.0691489	0.0248227	-0.0159574	1
	10	0.0141844	0.101064	0.00886525	0.0443262	0.00886525	-0.0656028	2
	11	-0.125	-0.0806738	-0.138298	0.109929	-0.0673759	-0.00886525	2
	12	0.0035461	0.0159574	-0.037234	0.0301418	0.0425532	0.117021	1
	13	0.0815603	0.0212766	0.0567376	-0.0992908	0.0283688	-0.0070922	1
	14	0.141844	0.0195035	0.108156	-0.0336879	0.0939716	-0.0514184	1
	15	0.101064	0.0514184	-0.0390071	-0.0868794	-0.0496454	-0.0531915	1
	16	0.0265957	-0.0443262	-0.0035461	0.0239362	0.0319149	-0.0035461	2
	17	0.140071	0.315603	-0.271277	-0.173759	0.0230496	0.33156	2
	18	0.0212766	0.0744681	0.00886525	0.170213	0.0478723	0.072695	1
	19	0.230496	0.25	0.0177305	-0.102837	0.0780142	0.228723	2
	20	-0.214539	0.0319149	-0.312057	-0.0319149	-0.246454	-0.0425532	1
	21	-0.00177305	0.117021	0.0638298	-0.246454	-0.0744681	-0.124113	1
	22	0.129433	-0.0815603	0.0460993	-0.00886525	0.152482	0.117021	1
	23	0.0124113	0.195035	-0.0425532	0.0691489	-0.12234	0.00531915	2
	24	0.0487589	-0.236702	0.0328014	0.197695	0.0939716	0.0797872	1
	25	0.0230496	0.141844	-0.0673759	0.120567	0.0886525	0.365248	1
	26	0.0718085	0.0629433	0.0656028	0	0.0620567	0.0815603	1
	27	0.203901	0.257092	-0.156028	-0.0851064	0.0691489	0.134752	2
	28	0.0567376	0.269504	-0.0549645	0.164894	-0.0319149	0.170213	1
	29	0.177305	0.221631	-0.0851064	-0.00177305	-0.070922	0.0656028	2
	30	-0.0336879	0.0673759	-0.0443262	-0.0478723	-0.0939716	-0.0531915	1
	31	0.00531915	0.0975177	0.0443262	0.0301418	0.0638298	0.072695	1
	32	0.0124113	0.131206	-0.0390071	-0.0301418	-0.0265957	0.246454	1
	33	0.14539	0.164894	0.0478723	-0.141844	-0.0656028	-0.120567	1
	34	0.0301418	0.0531915	-0.00531915	0.0868794	0.0975177	0.131206	2
	35	0.166667	0.363475	-0.0195035	-0.269504	0.0460993	0.0248227	2
	36	-0.0549645	-0.070922	0.0602837	-0.0425532	0.00531915	-0.070922	2
	37	0.0496454	0.292553	0.0992908	0.196809	0.0904255	0.225177	2
	38	-0.0035461	-0.0460993	0.163121	-0.0673759	0.10461	-0.0035461	2
	39	-0.0407801	0.0301418	-0.0797872	0.0957447	-0.0549645	0.0851064	2
	40	0.0514184	0.324468	-0.0035461	0.0567376	0.0159574	0.072695	2
	41	0.00886525	0.432624	0.0212766	0.138298	0.0035461	0.166667	2
	42	0.152482	0.102837	-0.070922	0.00531915	0.0496454	0.132979	2
	43	-0.0531915	0.140071	0.00531915	0.0407801	-0.0248227	-0.0177305	2
Figure 4f
	sub	PE_VGG_Face	PE_VGG_16	Sharpening_VGG_Face	Sharpening_VGG_16	Input_VGG_Face	Input_VGG_16	gender (1 = female, 2 = male)
	1	-0.0833333	-0.14539	-0.0921986	-0.12766	-0.152482	-0.214539	1
	2	-0.18617	0.0035461	-0.0124113	-0.0460993	-0.0691489	-0.0195035	1
	3	0.0212766	0.306738	-0.115248	0.0638298	-0.118794	0.117021	2
	4	0.161348	0.196809	0.109929	-0.0159574	0.035461	-0.0141844	1
	5	0.0549645	0.101064	0.0797872	-0.161348	0.0070922	-0.070922	1
	6	-0.0549645	0.0478723	-0.106383	-0.14539	-0.0797872	-0.115248	2
	7	0.201241	-0.0859929	0.0487589	0.14805	0.203901	0.154255	1
	8	0.114362	0.10727	0.0886525	-0.0381206	0.072695	0.23227	2
	9	0.0159574	-0.0921986	0.0070922	-0.035461	0.0496454	-0.0460993	1
	10	-0.0620567	-0.0390071	-0.0035461	-0.251773	-0.0070922	-0.175532	2
	11	-0.0966312	0.187057	0.0159574	-0.115248	-0.196809	0.0301418	2
	12	-0.0531915	0.0939716	-0.00531915	0.0620567	-0.0159574	0.156028	1
	13	0.106383	-0.0319149	-0.0141844	-0.0070922	0.134752	0.0957447	1
	14	0.00531915	0.070922	0.0425532	-0.0851064	0.0673759	0.0177305	1
	15	-0.129433	-0.143617	0.117021	0.00886525	0.0407801	-0.101064	1
	16	0.177305	0.159574	-0.0585106	0.0487589	0.0230496	0.308511	2
	17	0.274823	0.156028	0.0904255	-0.180851	0.10461	-0.0390071	2
	18	0.0868794	0.281915	-0.12766	-0.143617	-0.0691489	0.0283688	1
	19	-0.0425532	-0.154255	0.0425532	-0.0035461	0.072695	-0.0283688	2
	20	-0.177305	0.257092	-0.281915	-0.12234	-0.221631	0.0035461	1
	21	-0.0673759	-0.16844	-0.0301418	0.0602837	-0.0886525	-0.241135	1
	22	-0.00177305	-0.0815603	0.102837	0.0620567	0.0124113	-0.0319149	1
	23	0.0833333	0.230496	-0.138298	0.0230496	-0.0904255	0.0656028	2
	24	0.0203901	0.0398936	0.0966312	0.0274823	0.0390071	0.120567	1
	25	-0.0212766	0.299645	-0.115248	-0.072695	-0.0478723	0.191489	1
	26	-0.185284	-0.0859929	0.0035461	0.101064	-0.152482	-0.00531915	1
	27	0.0549645	0.150709	0.0035461	-0.0283688	-0.117021	-0.0478723	2
	28	0.212766	0.248227	0.111702	0.0195035	0.0301418	0.0390071	1
	29	0.141844	0.33156	-0.0815603	-0.0514184	0.0159574	0.124113	2
	30	0.0602837	0.0407801	-0.138298	-0.0744681	-0.0177305	-0.0425532	1
	31	0.0283688	0.070922	0.0106383	-0.0780142	0.0496454	-0.0407801	1
	32	0.196809	0.205674	-0.191489	-0.26773	0.0319149	0.136525	1
	33	0.0212766	0.196809	-0.125887	-0.0744681	-0.156028	0.00531915	1
	34	0.367021	0.351064	0.00886525	-0.228723	0.0673759	0.0673759	2
	35	-0.0248227	0.072695	-0.0443262	-0.0992908	-0.070922	-0.132979	2
	36	0.0797872	0.173759	0.0957447	0.0780142	0.0921986	0.0212766	2
	37	0.0141844	0.182624	-0.0992908	0.0975177	-0.0886525	0.171986	2
	38	-0.0939716	-0.0265957	-0.0868794	-0.154255	-0.143617	-0.10461	2
	39	-0.0638298	-0.0177305	-0.0106383	-0.0407801	-0.0744681	0.00886525	2
	40	0.27305	0.205674	0.0691489	0.0407801	0.134752	0.147163	2
	41	0.12766	0.072695	0.0549645	-0.037234	0.134752	0.0567376	2
	42	0.0035461	0.170213	-0.0035461	0.111702	0.0124113	0.218085	2
	43	-0.0957447	0.200355	-0.0549645	0.0301418	-0.0159574	0.124113	2
Figure 4g
	sub	hemisphere (1 = left, 2 = right)	PE_VGG_Face	PE_VGG_16	Sharpening_VGG_Face	Sharpening_VGG_16	Input_VGG_Face	Input_VGG_16	gender (1 = female, 2 = male)
	1	1	-0.0070922	-0.0921986	-0.0602837	-0.0939716	-0.0239362	-0.0452128	1
	2	1	-0.276596	-0.212766	-0.0070922	0.0549645	-0.126773	-0.133865	1
	3	1	0.161348	0.0815603	0.0851064	0.0070922	0.133865	0.126773	2
	4	1	0.132979	0.115248	0.0195035	0.0620567	-0.0328014	0.0132979	1
	5	1	0.18617	0.242908	0.0921986	-0.175532	-0.0469858	-0.0647163	1
	6	1	0.0975177	0.258865	0.102837	-0.132979	-0.0363475	-0.0115248	2
	7	1	0.0363475	-0.133865	0.0700355	0.14805	0.0576241	-0.00620567	1
	8	1	-0.129433	-0.179965	-0.0664894	0.212766	-0.155142	-0.132092	2
	9	1	0.0957447	0.0549645	-0.0797872	-0.0567376	0.0735816	-0.0150709	1
	10	1	-0.0230496	-0.037234	-0.0035461	0.0195035	0.0274823	0.121454	2
	11	1	0.197695	0.199468	-0.213652	-0.236702	0.00443262	0.00975177	2
	12	1	0.143617	0.14539	0.0833333	-0.00177305	0.195922	0.199468	1
	13	1	0.101064	0.196809	0.12766	-0.120567	-0.00443262	0.016844	1
	14	1	0.0638298	0.0514184	0.0301418	0.0177305	0.00265957	-0.016844	1
	15	1	0.148936	0.125887	-0.0496454	-0.0585106	-0.179965	-0.146277	1
	16	1	0.155142	0.109929	0.0549645	0.0381206	0.0487589	0.0984043	2
	17	1	0.237589	0.260638	0.102837	-0.124113	0.0718085	0.0859929	2
	18	1	0.0975177	0.0195035	0.072695	0.131206	0.0984043	0.0842199	1
	19	1	0.260638	0.170213	-0.0035461	-0.0531915	0.110816	0.110816	2
	20	1	-0.0070922	-0.0514184	-0.0797872	-0.0531915	-0.00443262	0.0132979	1
	21	1	-0.0691489	0.0585106	0.0106383	-0.12766	-0.0310284	-0.0274823	1
	22	1	0.0124113	0.0496454	0.0443262	-0.0124113	0.0132979	0.0239362	1
	23	1	0.159574	0.154255	0.0283688	-0.0035461	0.018617	0.0328014	2
	24	1	0.116135	0.0150709	0.259752	0.183511	0.133865	0.112589	1
	25	1	0.156028	0.108156	0.0035461	-0.0656028	0.156915	0.123227	1
	26	1	0.0629433	0.137411	0.0682624	-0.172872	-0.089539	0.0115248	1
	27	1	0.152482	0.187943	0.0443262	-0.0638298	0.0859929	0.144504	2
	28	1	0.136525	0.111702	-0.0159574	-0.070922	-0.100177	-0.089539	1
	29	1	-0.0106383	-0.0141844	-0.0638298	-0.115248	-0.140957	-0.14805	2
	30	1	0.0407801	0.0514184	0.0921986	0.035461	0.0718085	0.10195	1
	31	1	-0.0851064	-0.0815603	0.0336879	0.132979	0.0328014	0.0132979	1
	32	1	0.109929	0.0496454	0.0762411	0.0851064	0.121454	0.16578	1
	33	1	-0.0815603	0.0035461	-0.106383	-0.0815603	-0.105496	-0.109043	1
	34	1	0.14539	0.0957447	0.246454	0.258865	0.259752	0.254433	2
	35	1	-0.0070922	0.0035461	-0.0585106	-0.141844	0.0221631	-0.0576241	2
	36	1	-0.0797872	-0.0886525	0.0549645	0.115248	-0.144504	-0.10195	2
	37	1	-0.0319149	0.0496454	-0.0248227	-0.0744681	0.103723	0.0966312	2
	38	1	-0.140071	-0.0833333	-0.0691489	0	0.018617	0.00620567	2
	39	1	-0.0744681	-0.120567	0.0159574	0.0833333	0.0593972	0.126773	2
	40	1	-0.00177305	-0.00531915	0.0070922	0.0301418	-0.00620567	0.0328014	2
	41	1	0.134752	0.195035	0.0656028	0.035461	0.0806738	0.116135	2
	42	1	0.0691489	0.0886525	-0.0815603	-0.195035	0.0735816	0.0700355	2
	43	1	-0.0159574	-0.0407801	0.108156	0.0460993	-0.00797872	0.0132979	2
	1	2	-0.00177305	-0.0868794	0.0762411	0.0957447	0.00443262	0.000886525	1
	2	2	-0.154255	-0.108156	-0.111702	0.0035461	-0.179965	-0.183511	1
	3	2	0.179078	0.216312	0.0248227	0.0106383	0.0576241	0.110816	2
	4	2	0.0283688	0.0070922	0.0921986	0.0780142	0.0664894	0.162234	1
	5	2	0.278369	0.317376	0.0851064	-0.221631	-0.0132979	-0.052305	1
	6	2	0.198582	0.26773	0.0939716	-0.180851	0.0558511	0.0771277	2
	7	2	0.110816	0.121454	0.119681	-0.0753546	0.0913121	0.0913121	1
	8	2	0.0212766	-0.116135	-0.0203901	0.182624	0.0115248	0.0434397	2
	9	2	0.189716	0.12766	0.0106383	-0.0230496	0.0966312	0.00265957	1
	10	2	0.0301418	0.0301418	0.070922	0.136525	0.0221631	0.0647163	2
	11	2	0.109043	0.089539	-0.054078	-0.0558511	-0.00797872	-0.0132979	2
	12	2	0.0638298	0.00177305	-0.0921986	-0.0248227	-0.000886525	-0.0505319	1
	13	2	0.070922	-0.0851064	0.0195035	0.0939716	-0.00797872	-0.0789007	1
	14	2	-0.0496454	-0.101064	-0.0549645	0.0851064	-0.0150709	-0.0913121	1
	15	2	0.20922	0.278369	0.0744681	0.0124113	-0.0753546	-0.0487589	1
	16	2	-0.0274823	-0.0514184	0.0319149	0.100177	-0.0576241	-0.0753546	2
	17	2	0.152482	0.23227	-0.035461	-0.219858	0.130319	0.18883	2
	18	2	-0.0195035	0.00886525	0.0301418	0.0106383	-0.0700355	0.00620567	1
	19	2	0.271277	0.198582	0.0390071	-0.0886525	0.162234	0.194149	2
	20	2	-0.0656028	-0.0780142	-0.0744681	-0.0301418	-0.103723	-0.0469858	1
	21	2	-0.0124113	0.196809	0	-0.283688	-0.0806738	-0.089539	1
	22	2	0.0514184	0.0886525	0.0478723	-0.0159574	-0.0328014	-0.0257092	1
	23	2	0.184397	0.108156	0.0921986	0.0992908	0.139184	0.132092	2
	24	2	-0.0505319	0.000886525	0.309397	0.236702	-0.0505319	-0.0558511	1
	25	2	0.0602837	0.0443262	0.0070922	-0.0585106	0.0789007	0.10727	1
	26	2	0.0966312	0.0930851	0.112589	-0.114362	0.0824468	0.105496	1
	27	2	0.27305	0.280142	-0.0195035	-0.163121	0.0771277	0.110816	2
	28	2	0.255319	0.180851	0.0496454	0.0301418	-0.0345745	-0.0203901	1
	29	2	0.0744681	0.0070922	-0.102837	-0.161348	-0.0629433	-0.0930851	2
	30	2	-0.0833333	0.0478723	-0.0070922	0.0319149	-0.016844	0.0398936	1
	31	2	0.0496454	0.0141844	-0.0549645	-0.0762411	0.0966312	0.100177	1
	32	2	0.0230496	-0.0336879	0.113475	0.129433	0.0682624	0.139184	1
	33	2	0.118794	0.147163	0.0656028	0.0230496	0.0629433	0.087766	1
	34	2	-0.0975177	-0.129433	0.0212766	0.12234	0.0469858	0.00443262	2
	35	2	0.00177305	0.242908	-0.0744681	-0.260638	-0.0718085	-0.0558511	2
	36	2	-0.170213	-0.157801	0.0567376	0.0815603	-0.0824468	-0.0576241	2
	37	2	-0.0496454	0.0815603	0.0141844	0.0141844	-0.0257092	-0.0150709	2
	38	2	0.0159574	0.00886525	0.0939716	-0.0106383	0.000886525	-0.0718085	2
	39	2	-0.10461	-0.171986	-0.163121	0.0390071	-0.0824468	-0.0629433	2
	40	2	0.0638298	-0.0070922	-0.0265957	-0.0319149	-0.00975177	0.0434397	2
	41	2	0.00177305	-0.0159574	0.156028	0.200355	0.0487589	0.119681	2
	42	2	0.0531915	0.118794	-0.0230496	-0.0833333	0.0593972	0.0789007	2
	43	2	-0.12766	-0.117021	0.0425532	0.0336879	-0.109043	-0.0842199	2
Figure 4h
	sub	hemisphere (1 = left, 2 = right)	PE_VGG_Face	PE_VGG_16	Sharpening_VGG_Face	Sharpening_VGG_16	Input_VGG_Face	Input_VGG_16	gender (1 = female, 2 = male)
	1	1	0.0744681	-0.203901	0.0265957	-0.200355	-0.00531915	-0.216312	1
	2	1	-0.198582	0.0301418	-0.0744681	-0.0549645	-0.00177305	0.0212766	1
	3	1	0.115248	0.368794	-0.0035461	0.253546	0.0319149	0.304965	2
	4	1	0.138298	0.0425532	0.0585106	-0.124113	-0.111702	-0.219858	1
	5	1	0.10461	0.303191	0.0478723	-0.25	-0.0797872	-0.0762411	1
	6	1	-0.0407801	0.136525	0.0390071	-0.163121	-0.118794	-0.173759	2
	7	1	0.0930851	0.128546	-0.0203901	0.0150709	0.101064	0.196809	1
	8	1	-0.137411	-0.119681	-0.0390071	0.109043	-0.0957447	-0.115248	2
	9	1	0.120567	-0.0124113	0.00886525	-0.0265957	-0.0567376	-0.0124113	1
	10	1	0.111702	0.035461	0	-0.106383	-0.0567376	-0.182624	2
	11	1	-0.0824468	-0.0700355	-0.12766	0.0921986	-0.0691489	-0.0248227	2
	12	1	0.0460993	-0.0514184	0.0159574	-0.00531915	0.101064	0.0549645	1
	13	1	0.117021	0.195035	-0.0106383	-0.0390071	0.0567376	0.187943	1
	14	1	-0.0549645	-0.0390071	0.0177305	-0.0957447	-0.0638298	-0.241135	1
	15	1	-0.070922	0.0141844	-0.10461	-0.0567376	-0.0336879	-0.0212766	1
	16	1	0.0336879	-0.0656028	-0.0283688	0.0132979	0.0390071	0.0638298	2
	17	1	0.12766	0.292553	-0.244681	-0.12234	0.0212766	0.306738	2
	18	1	-0.0141844	0.0744681	0.0301418	0.22695	0.0620567	0.140071	1
	19	1	0.184397	0.296099	-0.070922	-0.0921986	0.00886525	0.214539	2
	20	1	-0.037234	-0.0390071	-0.340426	-0.0815603	-0.132979	-0.141844	1
	21	1	0.0602837	0.235816	0.136525	-0.166667	0.0177305	-0.0319149	1
	22	1	0.196809	-0.113475	0.0921986	-0.00531915	0.198582	0.111702	1
	23	1	0.00531915	0.117021	-0.0283688	-0.0443262	-0.131206	-0.0957447	2
	24	1	0.0434397	-0.27039	-0.00443262	0.20656	0.0673759	0.0248227	1
	25	1	0.0141844	0.0585106	-0.115248	0.0301418	0.0620567	0.242908	1
	26	1	0.110816	0.0345745	0.0797872	0.0177305	0.101064	0.0886525	1
	27	1	0.0638298	0.166667	-0.136525	0.0124113	0.0070922	0.115248	2
	28	1	-0.0141844	0.177305	-0.0336879	0.175532	0.0177305	0.184397	1
	29	1	0.12766	0.242908	-0.0460993	-0.0230496	-0.0975177	0.0319149	2
	30	1	-0.00177305	0.117021	-0.0549645	-0.0868794	-0.109929	-0.00886525	1
	31	1	-0.0301418	0.037234	0.0159574	0.0478723	-0.00886525	0.0425532	1
	32	1	0.0620567	0.159574	0.0141844	0.00886525	0.0585106	0.26773	1
	33	1	0.154255	0.22695	0.0602837	-0.221631	-0.037234	-0.0921986	1
	34	1	0.0407801	0.124113	-0.00886525	0.150709	0.0957447	0.210993	2
	35	1	0.12766	0.210993	-0.0230496	-0.0992908	0.0460993	0.120567	2
	36	1	0.0248227	-0.00177305	0.0514184	-0.0549645	-0.0106383	-0.0336879	2
	37	1	0.148936	0.200355	0.0212766	0.179078	0.102837	0.26773	2
	38	1	-0.0177305	0.134752	0.102837	0.0602837	0.0691489	0.108156	2
	39	1	-0.037234	0.0195035	-0.0868794	0.0531915	-0.0638298	0.072695	2
	40	1	-0.0585106	0.406028	-0.0886525	0.0744681	-0.0567376	0.0638298	2
	41	1	0.0336879	0.404255	0	0.0496454	-0.0283688	0.106383	2
	42	1	0.117021	0.102837	-0.0992908	0.0301418	0	0.111702	2
	43	1	0.0283688	0.0691489	0.0549645	0.0762411	0.0336879	0.00177305	2
	1	2	-0.0425532	-0.18617	0.0762411	-0.18617	-0.108156	-0.317376	1
	2	2	-0.111702	0.0035461	-0.108156	-0.202128	-0.14539	-0.148936	1
	3	2	0.0478723	0.382979	-0.141844	0.0443262	-0.101064	0.101064	2
	4	2	-0.246454	-0.228723	0.0815603	0.0514184	0.070922	0.0212766	1
	5	2	0.170213	0.351064	0.0815603	-0.308511	-0.0319149	-0.0673759	1
	6	2	-0.0301418	0.310284	-0.0319149	-0.187943	-0.156028	-0.0549645	2
	7	2	0.0203901	0.016844	0.0310284	0.0913121	-0.0035461	0.00177305	1
	8	2	0.0274823	-0.167553	0.0124113	0.121454	0.0549645	-0.0886525	2
	9	2	0.260638	-0.0141844	0.166667	-0.0106383	0.118794	0.0319149	1
	10	2	-0.072695	0.0815603	-0.0070922	0.141844	0.0531915	0.0638298	2
	11	2	-0.179965	-0.135638	-0.150709	0.164894	-0.072695	0.0035461	2
	12	2	-0.072695	0.234043	-0.0992908	0.0212766	-0.0797872	0.196809	1
	13	2	0.134752	-0.0390071	0.117021	-0.148936	0.0425532	-0.12766	1
	14	2	0.23227	0.0177305	0.138298	0.0673759	0.180851	0.0921986	1
	15	2	0.148936	0.0815603	-0.0265957	-0.0106383	-0.0549645	0.00177305	1
	16	2	-0.0283688	0.0141844	0.00531915	0.00975177	-0.00531915	-0.0851064	2
	17	2	0.150709	0.336879	-0.278369	-0.244681	0.0319149	0.304965	2
	18	2	0.0390071	0.0035461	-0.0868794	-0.0177305	-0.072695	-0.12234	1
	19	2	0.221631	0.156028	0.0407801	-0.0868794	0.108156	0.170213	2
	20	2	-0.262411	0.0124113	-0.200355	0.00531915	-0.257092	-0.0638298	1
	21	2	-0.0549645	0.0106383	0.0070922	-0.200355	-0.118794	-0.159574	1
	22	2	-0.035461	0.0691489	-0.0407801	0.0602837	-0.0230496	0.102837	1
	23	2	-0.00177305	0.223404	-0.0780142	0.154255	-0.0921986	0.0957447	2
	24	2	0.0345745	-0.0239362	0.0221631	0.0593972	0.0407801	0.0407801	1
	25	2	0.037234	0.212766	-0.0106383	0.159574	0.0992908	0.386525	1
	26	2	-0.052305	-0.00443262	-0.072695	0.0070922	-0.0390071	0.0265957	1
	27	2	0.324468	0.324468	-0.131206	-0.20922	0.072695	0.106383	2
	28	2	0.161348	0.292553	-0.0177305	0.0780142	-0.10461	0.125887	1
	29	2	0.221631	0.191489	-0.125887	-0.0141844	0.0070922	0.132979	2
	30	2	-0.0496454	0.0124113	-0.0425532	-0.0035461	0	-0.0460993	1
	31	2	0.0035461	0.173759	0.0035461	-0.0425532	0.0620567	0.0886525	1
	32	2	-0.0390071	0.072695	-0.0868794	-0.0567376	-0.0904255	0.173759	1
	33	2	0.00177305	-0.0070922	-0.0496454	0.0124113	-0.12766	-0.161348	1
	34	2	-0.0602837	-0.225177	-0.0141844	-0.0921986	-0.0124113	-0.196809	2
	35	2	0.0921986	0.335106	-0.0656028	-0.329787	-0.0248227	-0.0638298	2
	36	2	-0.12234	-0.134752	0.0744681	-0.0425532	0.0230496	-0.0851064	2
	37	2	0.0141844	0.157801	0.124113	0.125887	0.0673759	0.0975177	2
	38	2	-0.0141844	-0.131206	0.14539	-0.0886525	0.106383	-0.0478723	2
	39	2	-0.0283688	0	-0.0531915	0.0620567	-0.070922	-0.0070922	2
	40	2	0.159574	0.152482	0.0868794	-0.0124113	0.0886525	0.035461	2
	41	2	-0.00531915	0.407801	0.0496454	0.205674	0.0407801	0.225177	2
	42	2	0.125887	0.0691489	-0.0797872	-0.035461	0.0035461	0.108156	2
	43	2	-0.0886525	0.214539	-0.0478723	0.00531915	-0.0638298	0.0212766	2
Figure 4i
	sub	hemisphere (1 = left, 2 = right)	PE_VGG_Face	PE_VGG_16	Sharpening_VGG_Face	Sharpening_VGG_16	Input_VGG_Face	Input_VGG_16	gender (1 = female, 2 = male)
	1	1	-0.0975177	-0.0851064	-0.113475	-0.0177305	-0.205674	-0.125887	1
	2	1	-0.0780142	0.132979	-0.0177305	-0.0868794	-0.0124113	-0.0195035	1
	3	1	0.0478723	0.241135	-0.14539	-0.0478723	-0.120567	0.0212766	2
	4	1	0.161348	0.171986	0.152482	0.12234	0.102837	0.0992908	1
	5	1	0.0602837	0.070922	0.159574	-0.0780142	-0.0319149	0	1
	6	1	-0.0691489	-0.037234	-0.0248227	-0.120567	-0.0443262	-0.111702	2
	7	1	0.178191	-0.0984043	0.0718085	0.135638	0.179078	0.0904255	1
	8	1	0.179965	0.0203901	-0.0159574	0.00975177	0.138298	0.0780142	2
	9	1	0.0602837	-0.111702	0.0514184	-0.0478723	0.0975177	-0.0265957	1
	10	1	-0.0265957	0.0035461	0.0496454	-0.244681	0.0283688	-0.136525	2
	11	1	-0.016844	0.160461	-0.0124113	-0.111702	-0.156028	-0.0195035	2
	12	1	-0.12766	0.118794	-0.00886525	0.147163	-0.0106383	0.191489	1
	13	1	0.0780142	-0.0567376	-0.0141844	-0.0283688	0.147163	0.0248227	1
	14	1	0.132979	-0.0283688	0.120567	0.0425532	0.0992908	0.0106383	1
	15	1	-0.0815603	-0.138298	0.10461	-0.035461	0.0230496	-0.118794	1
	16	1	0.101064	0.147163	-0.109929	-0.00975177	-0.0106383	0.196809	2
	17	1	0.246454	0.0851064	0.203901	-0.0602837	0.163121	-0.0124113	2
	18	1	0.0602837	0.184397	-0.0478723	-0.14539	-0.0195035	0.0124113	1
	19	1	0.0744681	-0.0407801	0.0531915	-0.0283688	0.102837	0.0106383	2
	20	1	-0.108156	0.230496	-0.205674	-0.0780142	-0.140071	0.0390071	1
	21	1	-0.132979	-0.195035	-0.106383	0.129433	-0.147163	-0.187943	1
	22	1	0.0124113	0.0212766	-0.0780142	-0.00886525	-0.0514184	0.0478723	1
	23	1	-0.0460993	0.140071	-0.108156	0.0531915	-0.129433	0.0585106	2
	24	1	0.0292553	0.0629433	0.0487589	-0.00265957	0.0567376	0.141844	1
	25	1	-0.0070922	0.260638	-0.12234	-0.101064	-0.0407801	0.152482	1
	26	1	-0.125	-0.169326	-0.0390071	0.0585106	-0.0886525	-0.0124113	1
	27	1	0.269504	0.304965	-0.147163	-0.228723	-0.0460993	0.101064	2
	28	1	0.246454	0.214539	0.180851	-0.0319149	0.0957447	-0.0585106	1
	29	1	0.200355	0.304965	-0.0549645	0.0283688	0.101064	0.23227	2
	30	1	-0.0460993	0.0265957	-0.159574	0.0531915	-0.0478723	-0.0124113	1
	31	1	0.0230496	0.115248	-0.0265957	-0.0407801	0.0602837	0.0744681	1
	32	1	0.26773	0.280142	-0.0992908	-0.292553	0.0815603	0.0620567	1
	33	1	0.0177305	0.0833333	-0.037234	-0.0390071	-0.111702	-0.0780142	1
	34	1	0.230496	0.352837	-0.0177305	-0.163121	0.0567376	0.109929	2
	35	1	-0.0230496	0.0248227	0.035461	-0.210993	-0.106383	-0.296099	2
	36	1	0.0744681	0.0868794	0.175532	0.10461	0.166667	0.0815603	2
	37	1	0.0460993	0.193262	-0.0921986	0.136525	-0.0762411	0.154255	2
	38	1	-0.132979	-0.0868794	-0.0549645	-0.0478723	-0.195035	-0.223404	2
	39	1	-0.0602837	0.131206	0.0177305	0.147163	-0.0177305	0.143617	2
	40	1	0.198582	0.12766	0.00886525	-0.0585106	0.0531915	-0.00886525	2
	41	1	0.244681	0.129433	0.0975177	-0.0301418	0.196809	0.147163	2
	42	1	0.0797872	0.0585106	0.0301418	0.035461	0.131206	0.132979	2
	43	1	-0.0744681	0.136525	-0.072695	0.0478723	0.0212766	0.124113	2
	1	2	-0.0035461	-0.132979	-0.0265957	-0.335106	-0.0673759	-0.358156	1
	2	2	-0.108156	-0.0744681	0.0124113	-0.0106383	-0.0177305	-0.0159574	1
	3	2	-0.0106383	0.278369	-0.115248	0.0815603	-0.136525	0.120567	2
	4	2	0.0691489	0.0656028	0.0319149	-0.0585106	0.0177305	-0.0319149	1
	5	2	0.035461	0.0496454	-0.0177305	-0.120567	0.0478723	-0.0780142	1
	6	2	0.00177305	-0.00886525	-0.0531915	-0.0531915	-0.0159574	-0.0585106	2
	7	2	0.155142	-0.0505319	0.0771277	0.190603	0.159574	0.175532	1
	8	2	0.0257092	0.172872	0.150709	-0.0647163	0.0035461	0.193262	2
	9	2	-0.0478723	-0.0673759	-0.0212766	0.0248227	-0.0124113	-0.0514184	1
	10	2	-0.140071	-0.152482	-0.0460993	-0.109929	-0.0425532	-0.141844	2
	11	2	-0.116135	0.103723	0.106383	0	-0.072695	0.120567	2
	12	2	0.154255	0.0212766	0.0425532	-0.0921986	0.0283688	0.0549645	1
	13	2	0.0212766	0.0531915	-0.035461	0.0496454	0.0390071	0.156028	1
	14	2	-0.191489	0.0549645	-0.0620567	-0.0762411	-0.00531915	0.0230496	1
	15	2	-0.0815603	0.0035461	0.0265957	0.0602837	-0.00177305	0.0319149	1
	16	2	0.113475	0.0425532	0.0797872	0.190603	0.118794	0.351064	2
	17	2	0.152482	0.18617	-0.138298	-0.221631	-0.0673759	-0.072695	2
	18	2	0.0656028	0.214539	-0.0851064	0.0230496	-0.0904255	0.035461	1
	19	2	-0.161348	-0.212766	0.0407801	0.0514184	-0.0319149	-0.0602837	2
	20	2	-0.152482	0.0478723	-0.157801	-0.0159574	-0.180851	-0.0514184	1
	21	2	0.0868794	0.0531915	0.109929	-0.0975177	0.0620567	-0.101064	1
	22	2	-0.0319149	-0.12234	0.0939716	0.0141844	-0.0124113	-0.0851064	1
	23	2	0.182624	0.12766	-0.035461	-0.0195035	0.00177305	0.0656028	2
	24	2	0.0647163	-0.0505319	0.126773	0.0328014	0.0744681	0.0035461	1
	25	2	0.0443262	0.234043	-0.0390071	0.0957447	0.0106383	0.27305	1
	26	2	-0.144504	0.0469858	0.0620567	0.102837	-0.14539	-0.0248227	1
	27	2	-0.124113	-0.0177305	0.108156	0.143617	-0.118794	-0.138298	2
	28	2	0.132979	0.235816	0.0035461	0.0106383	-0.0212766	0.0939716	1
	29	2	0.037234	0.202128	-0.101064	-0.0815603	-0.0691489	0.0106383	2
	30	2	0.223404	0.0407801	0.0815603	-0.148936	0.0585106	-0.0762411	1
	31	2	0	0.0567376	0.0283688	-0.0780142	-0.00177305	-0.120567	1
	32	2	0.0212766	0.0230496	-0.179078	-0.0602837	-0.0248227	0.120567	1
	33	2	0.0585106	0.170213	-0.134752	-0.0691489	-0.0407801	0.0833333	1
	34	2	0.310284	0.156028	-0.0478723	-0.182624	-0.0283688	-0.070922	2
	35	2	-0.0106383	0.0336879	-0.0585106	0.0070922	0.00886525	0.0159574	2
	36	2	-0.0195035	0.156028	0.0673759	0.0744681	0.0035461	-0.0177305	2
	37	2	-0.0620567	0.0460993	-0.101064	-0.0567376	-0.0992908	0.0585106	2
	38	2	-0.0248227	0.0496454	-0.106383	-0.159574	-0.037234	0.0407801	2
	39	2	0.0124113	-0.111702	0.0301418	-0.177305	0	-0.0886525	2
	40	2	0.187943	0.14539	0.132979	0.203901	0.223404	0.317376	2
	41	2	-0.0106383	0.0124113	-0.0336879	0.0549645	0.0195035	0.0265957	2
	42	2	-0.0265957	0.182624	-0.0301418	0.141844	-0.0319149	0.216312	2
	43	2	-0.0620567	0.195035	-0.0141844	0.0390071	-0.0336879	0.070922	2
Figure 4j
	sub	hemisphere (1 = left, 2 = right)	PE_VGG_Face	PE_VGG_16	Sharpening_VGG_Face	Sharpening_VGG_16	Input_VGG_Face	Input_VGG_16	gender (1 = female, 2 = male)
	1	1	0.125887	-0.0283688	-0.0177305	-0.212766	-0.037234	-0.20922	1
	2	1	-0.166667	0.00886525	0.0177305	-0.147163	-0.0159574	-0.154255	1
	3	1	0.115248	0.0921986	0.0106383	0.23227	0.148936	0.294326	2
	4	1	-0.0620567	-0.0975177	-0.0283688	0.115248	0.143617	0.297872	1
	5	1	0.177305	0.450355	-0.0248227	-0.361702	-0.0851064	-0.0514184	1
	6	1	0.0319149	0.177305	-0.00177305	-0.10461	-0.0762411	-0.0957447	2
	7	1	0.0434397	0.0257092	-0.00975177	0.0292553	0.0425532	0.035461	1
	8	1	-0.0203901	0.158688	0.175532	-0.160461	-0.0797872	-0.0638298	2
	9	1	0.179078	-0.0496454	0.315603	0.102837	0.106383	0.120567	1
	10	1	0.035461	0.0620567	-0.193262	-0.0549645	-0.152482	-0.0585106	2
	11	1	0.160461	-0.0469858	-0.129433	0.101064	0.136525	0.154255	2
	12	1	0.0177305	-0.196809	0.118794	0.10461	0.0815603	-0.0656028	1
	13	1	0.0070922	0.152482	-0.0851064	-0.148936	-0.0957447	-0.070922	1
	14	1	0.0620567	0.297872	0.035461	-0.0425532	0.00177305	0.156028	1
	15	1	-0.072695	0.0159574	-0.0141844	0.111702	-0.0177305	0.0336879	1
	16	1	0.00886525	-0.101064	-0.0319149	0.133865	0.0443262	0.0496454	2
	17	1	-0.117021	0.037234	-0.131206	-0.0124113	-0.23227	-0.0177305	2
	18	1	0.0780142	0.0248227	-0.0407801	0.0460993	0.0141844	0.0177305	1
	19	1	0.218085	0.0638298	0.0762411	0.0549645	0.0939716	0.150709	2
	20	1	-0.101064	-0.070922	-0.0886525	0.166667	-0.0744681	0.0673759	1
	21	1	0.0141844	0.0301418	-0.00886525	-0.148936	0.0159574	-0.0957447	1
	22	1	0.115248	-0.0744681	-0.0390071	-0.0833333	-0.0975177	-0.129433	1
	23	1	-0.0230496	0.070922	0.0070922	-0.0549645	-0.134752	-0.0975177	2
	24	1	-0.0593972	-0.295213	0.0416667	0.242021	-0.0425532	-0.0886525	1
	25	1	-0.0124113	0.163121	-0.237589	0.0531915	0.0656028	0.269504	1
	26	1	0.0345745	0.0398936	0.120567	-0.0904255	0.00177305	-0.0868794	1
	27	1	0.22695	0.219858	-0.0514184	-0.221631	-0.0496454	-0.0868794	2
	28	1	0.0248227	-0.070922	0.0514184	-0.0691489	-0.0514184	-0.14539	1
	29	1	-0.0460993	0.0868794	-0.198582	-0.115248	-0.140071	-0.0070922	2
	30	1	-0.0407801	-0.191489	0.0301418	-0.115248	-0.0407801	-0.255319	1
	31	1	0.125887	0.072695	-0.12234	-0.214539	0.0496454	-0.132979	1
	32	1	0.0460993	0.260638	0.0833333	-0.0815603	-0.0248227	0.20922	1
	33	1	0.0460993	0.25	-0.0443262	-0.202128	-0.0975177	0.0319149	1
	34	1	0.0425532	0.171986	-0.0673759	0.109929	0.0957447	0.196809	2
	35	1	-0.0407801	-0.248227	0.0035461	0.0478723	0	-0.14539	2
	36	1	-0.0939716	0.0070922	0.148936	0.0531915	0.125887	0.0921986	2
	37	1	-0.154255	0.27305	0.0265957	0.230496	-0.0212766	0.193262	2
	38	1	-0.14539	-0.248227	0	-0.131206	-0.0531915	-0.10461	2
	39	1	-0.102837	0.0106383	-0.113475	0.0868794	-0.102837	0.0407801	2
	40	1	-0.173759	0.0602837	-0.0762411	-0.0797872	-0.191489	-0.141844	2
	41	1	0.035461	0.310284	-0.00531915	0.0762411	-0.0336879	0.0851064	2
	42	1	0.23227	0.196809	0.0443262	0.0921986	0.246454	0.216312	2
	43	1	0.138298	0.210993	0.164894	0.0336879	0.187943	0.25	2
	1	2	0.0407801	-0.117021	0.138298	-0.0886525	0.10461	0.00177305	1
	2	2	-0.0602837	-0.0939716	0.0177305	-0.00177305	0	-0.0443262	1
	3	2	0.113475	0.196809	-0.10461	0.117021	0.0159574	0.228723	2
	4	2	0.0195035	0.037234	-0.035461	0.23227	-0.0141844	0.241135	1
	5	2	0.164894	0.257092	0.0265957	-0.108156	0.0585106	0.0851064	1
	6	2	0.0141844	0.315603	-0.0265957	-0.00531915	-0.0514184	0.12766	2
	7	2	0.0239362	-0.178191	0.0310284	0.112589	0.0230496	-0.0602837	1
	8	2	-0.0203901	-0.0629433	-0.109929	0.087766	-0.0070922	0.0656028	2
	9	2	0.262411	-0.00531915	0.164894	0.0514184	0.173759	0.205674	1
	10	2	0.0957447	0.193262	-0.072695	0.189716	-0.00531915	0.157801	2
	11	2	-0.194149	-0.10727	-0.0301418	0.0620567	-0.179078	-0.140071	2
	12	2	-0.0957447	0.161348	-0.129433	-0.0691489	-0.124113	-0.0762411	1
	13	2	0.108156	0.175532	0.00177305	-0.143617	-0.0620567	-0.0460993	1
	14	2	0.154255	0.0992908	0.109929	0.0212766	0.205674	0.124113	1
	15	2	0.111702	0.0585106	-0.0851064	0.0336879	-0.0443262	0.0744681	1
	16	2	-0.0336879	0.0833333	-0.0177305	0.0115248	-0.0815603	0.10461	2
	17	2	0.0673759	0.118794	-0.0567376	-0.0443262	-0.0283688	0.164894	2
	18	2	-0.0673759	-0.156028	-0.0975177	0.0496454	-0.0283688	-0.0620567	1
	19	2	0.292553	0.29078	0.0656028	-0.118794	0.0265957	0.0195035	2
	20	2	-0.148936	0.037234	-0.037234	-0.0620567	-0.198582	-0.170213	1
	21	2	-0.0336879	-0.102837	0	0.210993	0.0336879	0.147163	1
	22	2	-0.0514184	-0.0177305	0.0141844	0.0478723	0.0390071	0.0159574	1
	23	2	0.037234	0.319149	-0.0744681	0.0265957	-0.118794	0.0549645	2
	24	2	0.0115248	0.0381206	-0.054078	-0.304078	-0.0070922	-0.156028	1
	25	2	0.0939716	0.113475	-0.0425532	0.0567376	0.0815603	0.140071	1
	26	2	0.0505319	-0.119681	-0.219858	-0.0656028	0.0691489	0.12234	1
	27	2	0.299645	0.18617	-0.0957447	-0.322695	-0.0248227	-0.109929	2
	28	2	-0.0638298	0.12766	-0.0301418	0.0620567	-0.0921986	0.00531915	1
	29	2	0.156028	0.0443262	-0.0851064	-0.0797872	0.0301418	0.0212766	2
	30	2	0.134752	0.136525	-0.0212766	0.0567376	0.070922	0.138298	1
	31	2	-0.00177305	-0.0762411	0.154255	-0.108156	-0.0301418	-0.258865	1
	32	2	0.037234	0.184397	0	-0.00177305	-0.0177305	0.246454	1
	33	2	-0.0691489	-0.0744681	0.0248227	-0.0443262	-0.0212766	-0.138298	1
	34	2	0.0124113	-0.191489	-0.0407801	-0.037234	0.00177305	-0.0939716	2
	35	2	0.0106383	0.235816	-0.0975177	-0.0957447	-0.0141844	0.0744681	2
	36	2	0.0762411	-0.131206	0.195035	-0.0780142	0.117021	-0.0868794	2
	37	2	-0.0319149	0.285461	-0.0248227	0.289007	0.0514184	0.299645	2
	38	2	-0.00886525	-0.0195035	0.0833333	0.00886525	0.0195035	0.0567376	2
	39	2	-0.115248	0.0407801	-0.0336879	-0.0070922	-0.134752	-0.0744681	2
	40	2	-0.228723	0.154255	-0.0248227	0.0531915	-0.0851064	0.00886525	2
	41	2	0.070922	0.154255	-0.0159574	-0.101064	0.0265957	0	2
	42	2	0.0833333	-0.0478723	0.0904255	-0.0035461	0.0939716	-0.0407801	2
	43	2	0.200355	0.304965	0.159574	-0.0496454	0.138298	0.230496	2
