# Supplementary material for: Prediction error processing and sharpening of expected information across the face-processing hierarchy
Source: Nat Commun. 2024 Apr 22;15:3407. doi: 10.1038/s41467-024-47749-9 (PMC11035707; doi:10.1038/s41467-024-47749-9)
Supplement: Supplementary file 4 — Source Data [file 41467_2024_47749_MOESM4_ESM.zip › Source_Data_Supplementary_Figure_1.xlsx]

## Sheet: Tabelle1
Supplementary Figure 1a, top
	sub	PE_ResNet50	Sharpening_ResNet50	Input_ResNet50	gender (1 = female, 2 = male)
	1	0.0531915	-0.0265957	-0.0035461	1
	2	-0.187943	-0.108156	-0.161348	1
	3	0.147163	-0.0230496	0.0124113	2
	4	0	0.0691489	0.0957447	1
	5	0.448582	-0.218085	-0.0496454	1
	6	0.414894	-0.163121	-0.0283688	2
	7	-0.0159574	0.0859929	0.111702	1
	8	-0.27039	0.189716	-0.070922	2
	9	0.0921986	-0.0106383	0.101064	1
	10	-0.0141844	-0.0265957	-0.0106383	2
	11	0.187057	-0.121454	0.0336879	2
	12	-0.0212766	0.072695	0.124113	1
	13	0.0531915	-0.0567376	0.0390071	1
	14	-0.0691489	0.0549645	-0.0159574	1
	15	0.0868794	-0.180851	-0.113475	1
	16	0.00886525	0.0771277	-0.00886525	2
	17	0.189716	-0.0638298	0.0691489	2
	18	0.0425532	0.0248227	0.0070922	1
	19	0.20922	-0.0283688	0.12766	2
	20	-0.0904255	-0.0496454	-0.184397	1
	21	0.287234	-0.237589	-0.14539	1
	22	-0.0283688	-0.0797872	-0.035461	1
	23	0.138298	0.0124113	0.0921986	2
	24	-0.265957	0.125	-0.070922	1
	25	0.0638298	0.0177305	0.0620567	1
	26	0.215426	-0.117908	-0.0407801	1
	27	0.150709	-0.134752	0.10461	2
	28	0.0975177	-0.129433	-0.0815603	1
	29	-0.0691489	-0.170213	-0.0851064	2
	30	0.037234	0.0319149	-0.0070922	1
	31	-0.0957447	0.148936	0.132979	1
	32	-0.0549645	-0.0106383	0.0514184	1
	33	0.0496454	-0.10461	0.00531915	1
	34	-0.115248	0.196809	0.198582	2
	35	0.159574	-0.164894	-0.0602837	2
	36	-0.102837	-0.0195035	-0.0886525	2
	37	-0.257092	0.00886525	0.0496454	2
	38	-0.0319149	0.0514184	0.0815603	2
	39	-0.0780142	-0.0106383	-0.0567376	2
	40	-0.0797872	-0.00531915	0	2
	41	0.184397	-0.00886525	0.0195035	2
	42	0.0301418	-0.00177305	0.0851064	2
	43	0.0265957	-0.0301418	-0.0780142	2
Supplementary Figure 1a, bottom
	sub	hemisphere (1 = left, 2 = right)	PE_ResNet50	Sharpening_ResNet50	Input_ResNet50	gender (1 = female, 2 = male)
	1	1	0.0762411	-0.0638298	-0.00886525	1
	2	1	-0.218085	-0.0744681	-0.124113	1
	3	1	0.0797872	0.037234	0.101064	2
	4	1	-0.0620567	0.035461	0.0478723	1
	5	1	0.393617	-0.180851	-0.0496454	1
	6	1	0.342199	-0.164894	-0.0531915	2
	7	1	-0.136525	0.201241	0.070922	1
	8	1	-0.204787	0.138298	-0.0886525	2
	9	1	0.0478723	0.0230496	0.0904255	1
	10	1	-0.0124113	-0.0248227	0.0265957	2
	11	1	0.254433	-0.174645	0.0230496	2
	12	1	0.0301418	0.141844	0.14539	1
	13	1	0.147163	-0.12234	0.0407801	1
	14	1	0.0265957	-0.00531915	-0.0319149	1
	15	1	0.0815603	-0.210993	-0.198582	1
	16	1	0.0851064	0.0363475	0.0780142	2
	17	1	0.182624	-0.0283688	0.0833333	2
	18	1	-0.0212766	0.134752	0.12234	1
	19	1	0.14539	-0.0177305	0.0673759	2
	20	1	-0.0762411	-0.0035461	-0.0620567	1
	21	1	0.12766	-0.106383	-0.102837	1
	22	1	-0.0939716	-0.0070922	0.0177305	1
	23	1	0.210993	-0.0567376	-0.00177305	2
	24	1	-0.0957447	0.10195	0.134752	1
	25	1	-0.0035461	0.0460993	0.0744681	1
	26	1	0.195922	-0.183511	-0.0886525	1
	27	1	0.0744681	-0.0904255	0.0939716	2
	28	1	0.072695	-0.175532	-0.166667	1
	29	1	-0.0478723	-0.152482	-0.120567	2
	30	1	0.0744681	0.072695	0.0531915	1
	31	1	-0.269504	0.113475	0.0124113	1
	32	1	-0.0124113	-0.035461	0.0638298	1
	33	1	0.0443262	-0.120567	-0.0496454	1
	34	1	-0.0443262	0.218085	0.225177	2
	35	1	0.124113	0.0265957	0.0301418	2
	36	1	-0.0691489	-0.0602837	-0.12234	2
	37	1	-0.173759	0.0141844	0.0141844	2
	38	1	-0.154255	0.0212766	0.0283688	2
	39	1	-0.0549645	0.0230496	0.0212766	2
	40	1	-0.0638298	-0.0390071	-0.0141844	2
	41	1	0.246454	-0.0212766	0.0212766	2
	42	1	0.0460993	0.0141844	0.0975177	2
	43	1	0.0496454	-0.0141844	-0.0407801	2
	1	2	0.0248227	0.0407801	0.0035461	1
	2	2	-0.14539	-0.132979	-0.175532	1
	3	2	0.150709	-0.0833333	-0.0124113	2
	4	2	-0.0106383	0.0585106	0.0691489	1
	5	2	0.51773	-0.184397	-0.0159574	1
	6	2	0.390071	-0.120567	0.035461	2
	7	2	0.131206	-0.0682624	0.106383	1
	8	2	-0.250887	0.189716	0.0301418	2
	9	2	0.0921986	0.0070922	0.0886525	1
	10	2	-0.00886525	0.0177305	0.0443262	2
	11	2	0.10195	-0.0647163	0.0106383	2
	12	2	-0.156028	-0.0195035	-0.0460993	1
	13	2	-0.0780142	0.0319149	0.00531915	1
	14	2	-0.111702	0.115248	0.0035461	1
	15	2	0.156028	-0.161348	-0.0656028	1
	16	2	-0.0443262	0.0842199	-0.00531915	2
	17	2	0.16844	-0.0744681	0.072695	2
	18	2	0.102837	-0.0673759	-0.0797872	1
	19	2	0.205674	-0.0638298	0.10461	2
	20	2	-0.0957447	-0.0585106	-0.184397	1
	21	2	0.315603	-0.262411	-0.132979	1
	22	2	0.0549645	-0.120567	-0.0638298	1
	23	2	-0.0230496	0.12766	0.179078	2
	24	2	-0.281915	0.0948582	-0.108156	1
	25	2	0.0638298	-0.0141844	0.00531915	1
	26	2	0.208333	-0.0257092	0.0868794	1
	27	2	0.219858	-0.129433	0.0957447	2
	28	2	0.117021	-0.106383	-0.0443262	1
	29	2	-0.0478723	-0.124113	-0.0531915	2
	30	2	0.0177305	0.0124113	-0.0141844	1
	31	2	0.0886525	-0.0177305	0.0656028	1
	32	2	-0.0921986	0.0336879	0.0159574	1
	33	2	0.0638298	0.00531915	0.101064	1
	34	2	-0.202128	0.109929	0.0744681	2
	35	2	0.136525	-0.258865	-0.0851064	2
	36	2	-0.120567	-0.00886525	-0.0514184	2
	37	2	-0.283688	0.0248227	0.0177305	2
	38	2	0.0904255	0.0531915	0.0602837	2
	39	2	-0.113475	-0.0496454	-0.0762411	2
	40	2	-0.0620567	-0.00531915	0.0336879	2
	41	2	-0.0319149	0.0159574	0.0070922	2
	42	2	0.0195035	0.00177305	0.0780142	2
	43	2	-0.0230496	-0.072695	-0.120567	2
Supplementary Figure 1b, top
	sub	PE_ResNet50	Sharpening_ResNet50	Input_ResNet50	gender (1 = female, 2 = male)
	1	0	-0.0230496	0.0070922	1
	2	-0.0975177	-0.131206	-0.157801	1
	3	0.125887	-0.0691489	0.0124113	2
	4	-0.0106383	-0.00177305	0.0585106	1
	5	0.393617	-0.195035	-0.0514184	1
	6	0.283688	-0.177305	-0.0868794	2
	7	-0.0070922	0.087766	0.134752	1
	8	-0.203014	0.0567376	-0.0549645	2
	9	0.072695	-0.0656028	0.0673759	1
	10	0.0638298	-0.0124113	-0.0407801	2
	11	-0.052305	0.0363475	-0.070922	2
	12	0.0797872	0.0390071	0.0283688	1
	13	0.0620567	-0.12234	-0.035461	1
	14	-0.0230496	0.0939716	0.0815603	1
	15	-0.0567376	-0.101064	-0.070922	1
	16	0.0496454	0.0221631	0.0514184	2
	17	0.23227	-0.170213	0.0478723	2
	18	-0.182624	0.0691489	0.0212766	1
	19	0.319149	-0.152482	-0.0035461	2
	20	0.037234	-0.148936	-0.22695	1
	21	0.33156	-0.189716	-0.00531915	1
	22	0	0.037234	0.0886525	1
	23	0.0070922	-0.0762411	-0.0319149	2
	24	-0.154255	0.178191	0.0744681	1
	25	-0.0195035	0.0620567	0.102837	1
	26	0.0842199	-0.0115248	0.109929	1
	27	0.156028	-0.147163	0.00531915	2
	28	0.0904255	-0.10461	-0.0407801	1
	29	0.0460993	-0.171986	-0.0549645	2
	30	0.0496454	-0.0230496	-0.0620567	1
	31	0.0035461	0.0744681	0.143617	1
	32	0.111702	-0.138298	0.0620567	1
	33	0.193262	-0.0496454	0.0496454	1
	34	-0.0656028	0.111702	0.106383	2
	35	0.315603	-0.210993	0.0070922	2
	36	-0.0691489	-0.0390071	-0.0957447	2
	37	-0.170213	0.113475	0.156028	2
	38	-0.143617	0.152482	0.193262	2
	39	-0.00177305	-0.0478723	-0.0602837	2
	40	0.0780142	0.0283688	0.0656028	2
	41	0.111702	-0.0070922	-0.00531915	2
	42	0.0815603	-0.0425532	0.0744681	2
	43	0.117021	-0.0248227	-0.0319149	2
Supplementary Figure 1b, bottom
	sub	hemisphere (1 = left, 2 = right)	PE_ResNet50	Sharpening_ResNet50	Input_ResNet50	gender (1 = female, 2 = male)
	1	1	-0.0106383	0.00531915	0.0602837	1
	2	1	-0.0265957	-0.0531915	-0.0656028	1
	3	1	0.0957447	0	0.0744681	2
	4	1	0.136525	-0.0496454	0.0620567	1
	5	1	0.33156	-0.171986	-0.0780142	1
	6	1	0.184397	-0.109929	-0.0514184	2
	7	1	0.0319149	0.0735816	0.0319149	1
	8	1	-0.169326	-0.0195035	-0.0815603	2
	9	1	0.0124113	-0.0585106	-0.00886525	1
	10	1	0.0478723	-0.0531915	-0.0744681	2
	11	1	-0.0310284	0.018617	-0.0460993	2
	12	1	0.125887	0.0992908	0.0904255	1
	13	1	0.0656028	-0.12234	-0.0390071	1
	14	1	-0.0992908	0.0531915	-0.0478723	1
	15	1	-0.0975177	-0.109929	-0.131206	1
	16	1	0.070922	0.000886525	0.0780142	2
	17	1	0.198582	-0.143617	0.00886525	2
	18	1	-0.125887	0.132979	0.0797872	1
	19	1	0.251773	-0.134752	-0.0124113	2
	20	1	0.0195035	-0.0531915	-0.115248	1
	21	1	0.234043	-0.0886525	0.0780142	1
	22	1	-0.0141844	0.0868794	0.111702	1
	23	1	-0.0248227	-0.111702	-0.0656028	2
	24	1	-0.180851	0.187057	0.0195035	1
	25	1	0.0425532	0.0496454	0.0957447	1
	26	1	-0.000886525	0.0948582	0.117021	1
	27	1	0.0265957	-0.0602837	-0.0762411	2
	28	1	-0.0124113	-0.0195035	0.0106383	1
	29	1	0.0567376	-0.150709	-0.0851064	2
	30	1	0.141844	-0.0124113	0.0035461	1
	31	1	-0.0567376	0.0602837	0.0691489	1
	32	1	0.0620567	-0.035461	0.124113	1
	33	1	0.248227	-0.0407801	0.0833333	1
	34	1	-0.0336879	0.10461	0.113475	2
	35	1	0.255319	-0.10461	-0.0070922	2
	36	1	-0.0141844	-0.0691489	-0.108156	2
	37	1	-0.0531915	0.0212766	0.132979	2
	38	1	-0.0975177	0.0992908	0.150709	2
	39	1	0.0336879	-0.0975177	-0.0975177	2
	40	1	0.0106383	-0.035461	-0.0319149	2
	41	1	0.161348	-0.0638298	-0.0319149	2
	42	1	0.134752	-0.0921986	-0.00886525	2
	43	1	0.124113	0.0567376	0.0407801	2
	1	2	-0.0035461	-0.0691489	-0.0620567	1
	2	2	-0.152482	-0.16844	-0.203901	1
	3	2	0.113475	-0.141844	-0.0336879	2
	4	2	-0.205674	0.115248	0.0638298	1
	5	2	0.446809	-0.198582	-0.0496454	1
	6	2	0.351064	-0.173759	-0.0496454	2
	7	2	0.0478723	0.0115248	0.143617	1
	8	2	-0.18883	0.117021	0.0177305	2
	9	2	0.0602837	-0.0070922	0.0549645	1
	10	2	0.0301418	0.035461	0.0159574	2
	11	2	-0.125	0.0806738	-0.0762411	2
	12	2	-0.0425532	-0.0585106	-0.0301418	1
	13	2	0.0939716	-0.0797872	-0.0159574	1
	14	2	0.0141844	0.102837	0.10461	1
	15	2	-0.0301418	-0.0921986	-0.037234	1
	16	2	-0.0301418	0.0292553	0.00177305	2
	17	2	0.289007	-0.205674	0.00886525	2
	18	2	-0.0691489	-0.0691489	-0.113475	1
	19	2	0.352837	-0.132979	0.037234	2
	20	2	0.0248227	-0.154255	-0.235816	1
	21	2	0.296099	-0.214539	-0.102837	1
	22	2	0.0443262	-0.0531915	-0.0141844	1
	23	2	-0.0141844	-0.0195035	0.0478723	2
	24	2	-0.037234	0.0682624	0.102837	1
	25	2	-0.0301418	0.0762411	0.0992908	1
	26	2	0.172872	-0.139184	-0.00531915	1
	27	2	0.27305	-0.257092	0.0673759	2
	28	2	0.219858	-0.177305	-0.0939716	1
	29	2	0.0478723	-0.177305	-0.0567376	2
	30	2	-0.072695	-0.0177305	-0.0567376	1
	31	2	0.108156	0.0159574	0.117021	1
	32	2	0.117021	-0.157801	0.0212766	1
	33	2	0.0425532	-0.0443262	-0.0797872	1
	34	2	-0.0780142	0.0248227	-0.0336879	2
	35	2	0.223404	-0.25	-0.0656028	2
	36	2	-0.125887	0.0070922	-0.0602837	2
	37	2	-0.166667	0.152482	0.120567	2
	38	2	-0.118794	0.131206	0.140071	2
	39	2	0.0106383	-0.0070922	0.0248227	2
	40	2	0.147163	0.072695	0.173759	2
	41	2	0.0585106	0.0319149	0.0549645	2
	42	2	-0.0159574	-0.0585106	0.0673759	2
	43	2	0.070922	-0.0602837	-0.0602837	2
Supplementary Figure 1c, top
	sub	PE_ResNet50	Sharpening_ResNet50	Input_ResNet50	gender (1 = female, 2 = male)
	1	-0.317376	-0.134752	-0.152482	1
	2	-0.0851064	-0.0620567	-0.072695	1
	3	0.207447	-0.147163	-0.0851064	2
	4	0.141844	0.00177305	0.0212766	1
	5	0.0656028	-0.0443262	0.0531915	1
	6	0.0957447	-0.134752	-0.147163	2
	7	-0.136525	0.192376	0.129433	1
	8	-0.0132979	-0.0567376	-0.0283688	2
	9	-0.0177305	-0.0177305	-0.0549645	1
	10	-0.132979	0.0531915	0.0265957	2
	11	0.16578	-0.217199	-0.0460993	2
	12	0.125887	-0.0248227	-0.0212766	1
	13	-0.037234	0.0620567	0.0106383	1
	14	0.0141844	0.0531915	0.0673759	1
	15	0.0319149	0.0868794	0.0124113	1
	16	0.0975177	-0.0558511	0.070922	2
	17	0.193262	-0.0141844	0.102837	2
	18	0.258865	-0.177305	-0.0815603	1
	19	-0.0567376	0.0319149	0.0744681	2
	20	0.070922	-0.25	-0.264184	1
	21	-0.0567376	-0.0177305	-0.125887	1
	22	-0.0141844	0.072695	0.0957447	1
	23	0.27305	-0.161348	-0.0939716	2
	24	-0.0390071	0.018617	0.0035461	1
	25	0.117021	-0.0425532	0.0957447	1
	26	-0.185284	-0.0859929	-0.182624	1
	27	0.12766	-0.0620567	0	2
	28	0.0939716	-0.00177305	0.118794	1
	29	0.212766	-0.0620567	0.0336879	2
	30	0.10461	-0.198582	-0.154255	1
	31	0.00531915	-0.00886525	0.0106383	1
	32	0.257092	-0.205674	0.0691489	1
	33	-0.00531915	-0.131206	-0.0939716	1
	34	0.320922	-0.140071	0.0815603	2
	35	0.0248227	-0.0797872	-0.0939716	2
	36	0.260638	0.0851064	0.10461	2
	37	0.0212766	-0.120567	-0.0815603	2
	38	-0.0992908	-0.0656028	-0.0620567	2
	39	0.0035461	-0.035461	-0.0585106	2
	40	0.00886525	0.10461	0.255319	2
	41	0.0531915	0.0301418	0.0638298	2
	42	-0.0460993	-0.0496454	-0.00886525	2
	43	-0.0283688	-0.0283688	-0.0531915	2
Supplementary Figure 1c, bottom
	sub	hemisphere (1 = left, 2 = right)	PE_ResNet50	Sharpening_ResNet50	Input_ResNet50	gender (1 = female, 2 = male)
	1	1	-0.278369	-0.14539	-0.143617	1
	2	1	-0.132979	-0.0035461	0.0124113	1
	3	1	0.20922	-0.191489	-0.0886525	2
	4	1	0.113475	0.115248	0.140071	1
	5	1	0.0496454	0.0425532	0.0921986	1
	6	1	0.0496454	-0.0319149	-0.0390071	2
	7	1	-0.173759	0.208333	0.143617	1
	8	1	-0.0611702	0.037234	0.0195035	2
	9	1	0.0549645	0.0230496	-0.0319149	1
	10	1	-0.0975177	0.0744681	0.0283688	2
	11	1	0.153369	-0.16578	0.0106383	2
	12	1	-0.0230496	0.0035461	-0.037234	1
	13	1	-0.0230496	0.0833333	0.0212766	1
	14	1	0.0851064	0.0886525	0.12234	1
	15	1	0.0691489	0.035461	0.0177305	1
	16	1	0.0460993	-0.0824468	-0.00177305	2
	17	1	0.12234	0.070922	0.143617	2
	18	1	0.242908	-0.111702	-0.035461	1
	19	1	0.0531915	-0.0248227	0.0336879	2
	20	1	0.101064	-0.173759	-0.170213	1
	21	1	-0.0478723	-0.0301418	-0.118794	1
	22	1	-0.177305	-0.0549645	0.0070922	1
	23	1	0.0904255	-0.113475	-0.0762411	2
	24	1	0.0035461	-0.0257092	-0.0407801	1
	25	1	0.0957447	-0.0531915	0.0531915	1
	26	1	-0.275709	-0.00975177	-0.10461	1
	27	1	0.423759	-0.301418	0.0478723	2
	28	1	0.0957447	0.0744681	0.147163	1
	29	1	0.143617	-0.0992908	0.0301418	2
	30	1	0.0585106	-0.141844	-0.148936	1
	31	1	0.0992908	-0.0070922	0.0514184	1
	32	1	0.26773	-0.255319	-0.0283688	1
	33	1	-0.037234	-0.0425532	-0.0496454	1
	34	1	0.148936	-0.0886525	0.072695	2
	35	1	0.101064	-0.117021	-0.0638298	2
	36	1	0.255319	0.132979	0.157801	2
	37	1	-0.0283688	-0.106383	-0.0620567	2
	38	1	-0.20922	-0.0620567	-0.0886525	2
	39	1	-0.0390071	0.0815603	0.0797872	2
	40	1	0.0620567	0.0124113	0.164894	2
	41	1	0.0957447	0.0478723	0.113475	2
	42	1	-0.0868794	0.072695	0.0248227	2
	43	1	-0.0390071	-0.0106383	-0.0212766	2
	1	2	-0.148936	-0.108156	-0.150709	1
	2	2	0.070922	-0.10461	-0.0797872	1
	3	2	0.125887	-0.115248	-0.0514184	2
	4	2	0.0106383	-0.0443262	-0.037234	1
	5	2	0.0602837	-0.117021	-0.0124113	1
	6	2	-0.0070922	-0.0780142	-0.136525	2
	7	2	-0.072695	0.117908	0.0921986	1
	8	2	0.0487589	-0.111702	-0.0815603	2
	9	2	-0.106383	-0.0319149	-0.108156	1
	10	2	-0.18617	0.0319149	-0.0159574	2
	11	2	0.0257092	-0.0948582	-0.0124113	2
	12	2	0.230496	0.0159574	0.0673759	1
	13	2	-0.0478723	0.0124113	0.00177305	1
	14	2	-0.0939716	0.0336879	-0.0212766	1
	15	2	-0.0549645	0.0035461	-0.0460993	1
	16	2	0.0443262	0.0753546	0.157801	2
	17	2	0.237589	-0.196809	-0.117021	2
	18	2	0.070922	-0.138298	-0.0975177	1
	19	2	-0.143617	0.111702	0.0496454	2
	20	2	-0.0744681	-0.154255	-0.280142	1
	21	2	0.0336879	0.0265957	0.0177305	1
	22	2	0.132979	0.0531915	0.0531915	1
	23	2	0.269504	-0.0975177	-0.00531915	2
	24	2	-0.0549645	0.087766	0.102837	1
	25	2	0.0833333	0.0336879	0.12766	1
	26	2	0.0221631	-0.105496	-0.159574	1
	27	2	-0.143617	0.14539	-0.0124113	2
	28	2	0.0496454	-0.0460993	0.0283688	1
	29	2	0.16844	-0.035461	-0.035461	2
	30	2	0.111702	-0.0496454	0.037234	1
	31	2	-0.0407801	-0.0265957	-0.0443262	1
	32	2	0.0567376	-0.0124113	0.0744681	1
	33	2	0.0248227	-0.154255	-0.0992908	1
	34	2	0.388298	-0.210993	-0.0691489	2
	35	2	-0.0248227	-0.0230496	-0.0265957	2
	36	2	0.143617	0.0744681	0.0921986	2
	37	2	-0.00886525	-0.0443262	-0.0265957	2
	38	2	0.0620567	-0.0283688	-0.0425532	2
	39	2	0.0833333	-0.0975177	-0.0602837	2
	40	2	-0.101064	0.18617	0.228723	2
	41	2	-0.0248227	-0.0159574	-0.0319149	2
	42	2	-0.0195035	-0.0585106	0.00531915	2
	43	2	0.00531915	-0.037234	-0.0638298	2
Supplementary Figure 1d, top
	sub	PE_ResNet50	Sharpening_ResNet50	Input_ResNet50	gender (1 = female, 2 = male)
	1	-0.0460993	-0.0195035	0.0602837	1
	2	-0.23227	0.0460993	0.0212766	1
	3	0.0673759	-0.0886525	-0.0531915	2
	4	-0.0070922	0.0939716	0.109929	1
	5	0.386525	-0.187943	-0.0301418	1
	6	0.234043	-0.106383	-0.0336879	2
	7	-0.035461	0.052305	0.12234	1
	8	0.0203901	-0.0921986	-0.0585106	2
	9	0.182624	0.0975177	0.187943	1
	10	0.0496454	-0.0407801	-0.0035461	2
	11	-0.052305	0.0505319	-0.0992908	2
	12	0.0478723	-0.109929	-0.125887	1
	13	0.219858	-0.170213	-0.035461	1
	14	0.124113	-0.0177305	0.102837	1
	15	-0.0124113	-0.173759	-0.14539	1
	16	0.0868794	-0.0398936	-0.0656028	2
	17	0.0531915	-0.161348	-0.138298	2
	18	-0.0177305	-0.0460993	-0.101064	1
	19	0.29078	-0.0425532	0.195035	2
	20	-0.0336879	-0.102837	-0.235816	1
	21	-0.12234	0.00531915	0.0070922	1
	22	-0.0815603	0.0159574	-0.0035461	1
	23	0.136525	-0.141844	-0.0336879	2
	24	0.0212766	-0.089539	-0.0124113	1
	25	0.138298	-0.0177305	0.037234	1
	26	-0.0274823	0.0221631	0.101064	1
	27	0.328014	-0.251773	-0.00531915	2
	28	0.0265957	-0.0691489	-0.0124113	1
	29	-0.0159574	-0.0992908	-0.037234	2
	30	0.0195035	-0.0567376	-0.070922	1
	31	0.0336879	-0.0514184	-0.00177305	1
	32	0.140071	-0.131206	0.0230496	1
	33	0.120567	-0.147163	-0.0762411	1
	34	-0.0159574	0.00531915	0.0301418	2
	35	-0.0744681	-0.12234	-0.12234	2
	36	0.070922	0.154255	0.102837	2
	37	-0.0141844	0.0496454	0.0124113	2
	38	0.171986	0.0035461	0.0336879	2
	39	-0.0585106	-0.072695	-0.12234	2
	40	-0.0195035	0.00177305	-0.0106383	2
	41	0.0195035	-0.0496454	-0.0248227	2
	42	0.00531915	0.0301418	0.140071	2
	43	0.200355	0.072695	0.143617	2
Supplementary Figure 1d, bottom
	sub	hemisphere (1 = left, 2 = right)	PE_ResNet50	Sharpening_ResNet50	Input_ResNet50	gender (1 = female, 2 = male)
	1	1	-0.00531915	-0.035461	0.0230496	1
	2	1	-0.147163	0.035461	-0.0035461	1
	3	1	0.0460993	0.0106383	0.0390071	2
	4	1	-0.0319149	0.037234	0.0248227	1
	5	1	0.478723	-0.237589	-0.0301418	1
	6	1	0.242908	-0.108156	-0.0443262	2
	7	1	0.0283688	-0.0221631	0.0975177	1
	8	1	0.190603	-0.257092	-0.0514184	2
	9	1	0.106383	0.117021	0.111702	1
	10	1	0.0780142	-0.140071	-0.138298	2
	11	1	-0.0257092	0.130319	0.0939716	2
	12	1	0.0478723	0.0496454	-0.0035461	1
	13	1	0.193262	-0.118794	-0.0443262	1
	14	1	0.166667	-0.0851064	0.0124113	1
	15	1	-0.120567	-0.0336879	-0.0638298	1
	16	1	-0.0886525	0.114362	0.0851064	2
	17	1	0.0390071	-0.221631	-0.18617	2
	18	1	0.0585106	-0.037234	-0.0762411	1
	19	1	0.111702	0.0585106	0.244681	2
	20	1	-0.125887	0	-0.200355	1
	21	1	0.0177305	-0.0496454	-0.0478723	1
	22	1	0.0177305	-0.0868794	-0.0797872	1
	23	1	0.0319149	-0.10461	-0.0975177	2
	24	1	-0.237589	0.137411	-0.0460993	1
	25	1	0.0478723	-0.129433	-0.0141844	1
	26	1	0.0647163	-0.0593972	0.0815603	1
	27	1	0.274823	-0.223404	-0.0336879	2
	28	1	0.0336879	-0.0868794	-0.070922	1
	29	1	0.0141844	-0.154255	-0.117021	2
	30	1	-0.0106383	-0.0195035	-0.0886525	1
	31	1	0.124113	-0.0744681	0.0283688	1
	32	1	0.156028	-0.154255	0.0248227	1
	33	1	0.147163	-0.212766	-0.111702	1
	34	1	-0.0602837	0.0425532	0.0833333	2
	35	1	-0.136525	-0.0106383	-0.134752	2
	36	1	-0.0975177	0.124113	0.0425532	2
	37	1	-0.0762411	0.072695	0.0248227	2
	38	1	0.101064	-0.0602837	-0.0762411	2
	39	1	-0.0531915	-0.102837	-0.125887	2
	40	1	0.0265957	-0.0656028	-0.0549645	2
	41	1	-0.0248227	-0.0336879	0.0035461	2
	42	1	0.00531915	0.0656028	0.171986	2
	43	1	0.117021	0.12766	0.16844	2
	1	2	-0.0549645	0.0673759	0.0868794	1
	2	2	-0.189716	-0.0248227	-0.0265957	1
	3	2	0.0656028	-0.115248	-0.037234	2
	4	2	0.0815603	0.0195035	0.124113	1
	5	2	0.257092	-0.136525	-0.0407801	1
	6	2	0.200355	-0.0904255	-0.00531915	2
	7	2	-0.164894	0.110816	0.0443262	1
	8	2	-0.0806738	0.0407801	-0.0407801	2
	9	2	0.210993	0.0691489	0.170213	1
	10	2	0.0212766	-0.0159574	0.0212766	2
	11	2	-0.0930851	-0.0434397	-0.241135	2
	12	2	0.0443262	-0.212766	-0.166667	1
	13	2	0.120567	-0.0744681	0.0212766	1
	14	2	0.0567376	0.0638298	0.0921986	1
	15	2	0.173759	-0.171986	-0.0585106	1
	16	2	0.120567	-0.0647163	-0.0656028	2
	17	2	0.0390071	-0.0585106	-0.0141844	2
	18	2	-0.101064	-0.037234	-0.152482	1
	19	2	0.349291	-0.136525	0.0336879	2
	20	2	0.0957447	-0.235816	-0.22695	1
	21	2	-0.164894	0.0478723	0.00531915	1
	22	2	-0.159574	0.118794	0.0620567	1
	23	2	0.106383	-0.0656028	0.0265957	2
	24	2	0.187943	-0.18883	0.0035461	1
	25	2	0.150709	0.0762411	0.0939716	1
	26	2	-0.087766	0.018617	-0.0195035	1
	27	2	0.27305	-0.264184	-0.102837	2
	28	2	-0.0336879	-0.0124113	0.0460993	1
	29	2	-0.0460993	-0.0514184	-0.0195035	2
	30	2	0.0656028	-0.0638298	-0.037234	1
	31	2	-0.0177305	0.0390071	-0.0230496	1
	32	2	0.0549645	-0.070922	0.0301418	1
	33	2	0.0212766	0.0301418	0.0141844	1
	34	2	-0.00177305	-0.0336879	-0.0390071	2
	35	2	0.0248227	-0.154255	-0.0886525	2
	36	2	0.18617	0.113475	0.0673759	2
	37	2	0.0177305	-0.0567376	-0.0585106	2
	38	2	0.131206	0.0939716	0.143617	2
	39	2	-0.0265957	-0.072695	-0.102837	2
	40	2	-0.141844	0.0744681	0.0585106	2
	41	2	0.131206	-0.101064	-0.0957447	2
	42	2	0.0443262	-0.0159574	0.0141844	2
	43	2	0.203901	-0.00531915	0.10461	2
