# Supplementary material for: Prediction error processing and sharpening of expected information across the face-processing hierarchy
Source: Nat Commun. 2024 Apr 22;15:3407. doi: 10.1038/s41467-024-47749-9 (PMC11035707; doi:10.1038/s41467-024-47749-9)
Supplement: Supplementary file 4 — Source Data [file 41467_2024_47749_MOESM4_ESM.zip › Source_Data_Supplementary_Figure_5.xlsx]

## Sheet: Tabelle1
Supplementary Figure 5
	sub	hemisphere (1 = bilateral, 2 = left, 3 = right)	OFA	pFFA	aTL	MTG	gender (1 = female, 2 = male)
	1	1	45.8333	50	41.6667	41.6667	1
	2	1	54.1667	45.8333	45.8333	45.8333	1
	3	1	41.6667	41.6667	45.8333	41.6667	2
	4	1	58.3333	50	62.5	41.6667	1
	5	1	41.6667	50	54.1667	66.6667	1
	6	1	50	50	62.5	41.6667	2
	7	1	50	41.6667	41.6667	45.8333	1
	8	1	37.5	25	54.1667	62.5	2
	9	1	37.5	50	66.6667	41.6667	1
	10	1	54.1667	45.8333	58.3333	54.1667	2
	11	1	37.5	33.3333	50	37.5	2
	12	1	25	41.6667	50	45.8333	1
	13	1	66.6667	45.8333	45.8333	41.6667	1
	14	1	50	45.8333	58.3333	45.8333	1
	15	1	50	50	58.3333	58.3333	1
	16	1	50	45.8333	66.6667	58.3333	2
	17	1	41.6667	45.8333	37.5	62.5	2
	18	1	37.5	25	50	37.5	1
	19	1	45.8333	54.1667	50	54.1667	2
	20	1	45.8333	41.6667	50	33.3333	1
	21	1	58.3333	41.6667	58.3333	75	1
	22	1	62.5	50	54.1667	37.5	1
	23	1	45.8333	54.1667	58.3333	50	2
	24	1	58.3333	50	45.8333	58.3333	1
	25	1	54.1667	45.8333	45.8333	50	1
	26	1	54.1667	25	41.6667	50	1
	27	1	45.8333	54.1667	41.6667	41.6667	2
	28	1	58.3333	41.6667	62.5	58.3333	1
	29	1	50	37.5	58.3333	50	2
	30	1	50	58.3333	50	50	1
	31	1	58.3333	66.6667	37.5	50	1
	32	1	45.8333	54.1667	54.1667	50	1
	33	1	54.1667	62.5	50	66.6667	1
	34	1	50	50	54.1667	45.8333	2
	35	1	29.1667	45.8333	66.6667	50	2
	36	1	66.6667	70.8333	54.1667	66.6667	2
	37	1	66.6667	58.3333	45.8333	70.8333	2
	38	1	50	45.8333	58.3333	58.3333	2
	39	1	37.5	29.1667	50	41.6667	2
	40	1	41.6667	20.8333	50	25	2
	41	1	58.3333	62.5	58.3333	50	2
	42	1	41.6667	41.6667	58.3333	50	2
	43	1	62.5	41.6667	45.8333	54.1667	2
	1	2	41.6667	50	41.6667	33.3333	1
	2	2	66.6667	33.3333	41.6667	41.6667	1
	3	2	41.6667	50	41.6667	50	2
	4	2	50	41.6667	66.6667	41.6667	1
	5	2	41.6667	33.3333	66.6667	75	1
	6	2	58.3333	41.6667	58.3333	41.6667	2
	7	2	41.6667	41.6667	58.3333	41.6667	1
	8	2	33.3333	25	58.3333	66.6667	2
	9	2	33.3333	50	75	33.3333	1
	10	2	50	33.3333	58.3333	50	2
	11	2	25	33.3333	58.3333	25	2
	12	2	16.6667	25	50	33.3333	1
	13	2	58.3333	50	33.3333	33.3333	1
	14	2	50	50	66.6667	58.3333	1
	15	2	50	66.6667	58.3333	75	1
	16	2	41.6667	33.3333	58.3333	58.3333	2
	17	2	33.3333	41.6667	33.3333	66.6667	2
	18	2	50	33.3333	50	33.3333	1
	19	2	33.3333	50	41.6667	66.6667	2
	20	2	58.3333	33.3333	50	33.3333	1
	21	2	75	50	41.6667	91.6667	1
	22	2	75	58.3333	58.3333	33.3333	1
	23	2	33.3333	50	75	50	2
	24	2	66.6667	41.6667	58.3333	58.3333	1
	25	2	50	58.3333	58.3333	50	1
	26	2	33.3333	25	50	41.6667	1
	27	2	41.6667	66.6667	50	50	2
	28	2	66.6667	58.3333	58.3333	58.3333	1
	29	2	58.3333	41.6667	50	41.6667	2
	30	2	66.6667	58.3333	50	50	1
	31	2	66.6667	66.6667	25	41.6667	1
	32	2	41.6667	50	41.6667	58.3333	1
	33	2	41.6667	58.3333	50	66.6667	1
	34	2	50	58.3333	50	41.6667	2
	35	2	41.6667	41.6667	83.3333	58.3333	2
	36	2	66.6667	66.6667	58.3333	66.6667	2
	37	2	58.3333	50	33.3333	75	2
	38	2	33.3333	58.3333	58.3333	58.3333	2
	39	2	41.6667	33.3333	41.6667	50	2
	40	2	41.6667	25	50	25	2
	41	2	50	50	66.6667	50	2
	42	2	41.6667	41.6667	58.3333	50	2
	43	2	58.3333	33.3333	50	58.3333	2
	1	3	50	50	41.6667	50	1
	2	3	41.6667	58.3333	50	50	1
	3	3	41.6667	33.3333	50	33.3333	2
	4	3	66.6667	58.3333	58.3333	41.6667	1
	5	3	41.6667	66.6667	41.6667	58.3333	1
	6	3	41.6667	58.3333	66.6667	41.6667	2
	7	3	58.3333	41.6667	25	50	1
	8	3	41.6667	25	50	58.3333	2
	9	3	41.6667	50	58.3333	50	1
	10	3	58.3333	58.3333	58.3333	58.3333	2
	11	3	50	33.3333	41.6667	50	2
	12	3	33.3333	58.3333	50	58.3333	1
	13	3	75	41.6667	58.3333	50	1
	14	3	50	41.6667	50	33.3333	1
	15	3	50	33.3333	58.3333	41.6667	1
	16	3	58.3333	58.3333	75	58.3333	2
	17	3	50	50	41.6667	58.3333	2
	18	3	25	16.6667	50	41.6667	1
	19	3	58.3333	58.3333	58.3333	41.6667	2
	20	3	33.3333	50	50	33.3333	1
	21	3	41.6667	33.3333	75	58.3333	1
	22	3	50	41.6667	50	41.6667	1
	23	3	58.3333	58.3333	41.6667	50	2
	24	3	50	58.3333	33.3333	58.3333	1
	25	3	58.3333	33.3333	33.3333	50	1
	26	3	75	25	33.3333	58.3333	1
	27	3	50	41.6667	33.3333	33.3333	2
	28	3	50	25	66.6667	58.3333	1
	29	3	41.6667	33.3333	66.6667	58.3333	2
	30	3	33.3333	58.3333	50	50	1
	31	3	50	66.6667	50	58.3333	1
	32	3	50	58.3333	66.6667	41.6667	1
	33	3	66.6667	66.6667	50	66.6667	1
	34	3	50	41.6667	58.3333	50	2
	35	3	16.6667	50	50	41.6667	2
	36	3	66.6667	75	50	66.6667	2
	37	3	75	66.6667	58.3333	66.6667	2
	38	3	66.6667	33.3333	58.3333	58.3333	2
	39	3	33.3333	25	58.3333	33.3333	2
	40	3	41.6667	16.6667	50	25	2
	41	3	66.6667	75	50	50	2
	42	3	41.6667	41.6667	58.3333	50	2
	43	3	66.6667	50	41.6667	50	2
