# Supplementary material for: Prediction error processing and sharpening of expected information across the face-processing hierarchy
Source: Nat Commun. 2024 Apr 22;15:3407. doi: 10.1038/s41467-024-47749-9 (PMC11035707; doi:10.1038/s41467-024-47749-9)
Supplement: Supplementary file 4 — Source Data [file 41467_2024_47749_MOESM4_ESM.zip › Source_Data_Supplementary_Results_Control_Indices.xlsx]

## Sheet: Tabelle1
Supplementary Results: Control Indices
	sub	match	mismatch	neutral	catch	catch_neutral	gender (1 = female, 2 = male)
	1	87.5	45.8333	93.75	83.3333	83.3333	1
	2	100	64.5833	100	97.9167	83.3333	1
	3	98.4375	89.5833	93.75	97.9167	75	2
	4	100	95.8333	100	97.9167	100	1
	5	98.4375	95.8333	100	100	100	1
	6	95.3125	87.5	100	85.4167	83.3333	2
	7	98.4375	100	100	95.8333	100	1
	8	98.4375	100	93.75	93.75	91.6667	2
	9	100	97.9167	100	95.8333	100	1
	10	98.4375	93.75	100	89.5833	83.3333	2
	11	98.4375	95.8333	81.25	91.6667	75	2
	12	98.4375	89.5833	100	97.9167	100	1
	13	100	100	93.75	100	100	1
	14	98.4375	85.4167	93.75	100	100	1
	15	100	93.75	100	100	75	1
	16	95.3125	97.9167	100	83.3333	91.6667	2
	17	92.1875	91.6667	93.75	97.9167	83.3333	2
	18	100	93.75	100	97.9167	100	1
	19	98.4375	97.9167	93.75	97.9167	91.6667	2
	20	98.4375	89.5833	100	91.6667	91.6667	1
	21	100	97.9167	100	100	100	1
	22	100	93.75	81.25	97.9167	83.3333	1
	23	100	100	93.75	97.9167	100	2
	24	100	97.9167	100	100	100	1
	25	100	95.8333	100	91.6667	100	1
	26	98.4375	100	100	100	91.6667	1
	27	81.25	83.3333	100	89.5833	100	2
	28	98.4375	100	100	93.75	66.6667	1
	29	95.3125	85.4167	93.75	91.6667	91.6667	2
	30	98.4375	89.5833	93.75	85.4167	100	1
	31	100	100	93.75	95.8333	91.6667	1
	32	98.4375	100	100	100	91.6667	1
	33	100	95.8333	100	100	100	1
	34	98.4375	75	81.25	91.6667	91.6667	2
	35	100	100	100	97.9167	91.6667	2
	36	87.5	62.5	93.75	83.3333	75	2
	37	100	87.5	100	95.8333	91.6667	2
	38	100	93.75	100	97.9167	91.6667	2
	39	93.75	87.5	87.5	91.6667	83.3333	2
	40	100	95.8333	100	100	100	2
	41	100	100	100	100	100	2
	42	93.75	66.6667	87.5	93.75	91.6667	2
	43	100	95.8333	93.75	97.9167	83.3333	2
